# Supplementary material for: Intertwining Olefin Thianthrenation with Kornblum/Ganem Oxidations: Ene‐type Oxidation to Furnish α,β‐Unsaturated Carbonyls
Source: Angew Chem Int Ed Engl. 2022 Dec 2;62(2):e202214096. doi: 10.1002/anie.202214096 (PMC10108043; doi:10.1002/anie.202214096)
Supplement: Supplementary file 2 — Supporting Information [file ANIE-62-0-s001.cdxml]

<?xml version="1.0" encoding="UTF-8" ?>
<!DOCTYPE CDXML SYSTEM "http://www.cambridgesoft.com/xml/cdxml.dtd" >
<CDXML
 CreationProgram="ChemDraw 19.0.1.32"
 Name="Figure1.cdxml"
 BoundingBox="79.62 44.39 489.36 479.55"
 WindowPosition="0 0"
 WindowSize="0 0"
 FractionalWidths="yes"
 InterpretChemically="yes"
 ShowAtomQuery="yes"
 ShowAtomStereo="no"
 ShowAtomEnhancedStereo="yes"
 ShowAtomNumber="no"
 ShowResidueID="no"
 ShowBondQuery="yes"
 ShowBondRxn="yes"
 ShowBondStereo="no"
 ShowTerminalCarbonLabels="no"
 ShowNonTerminalCarbonLabels="no"
 HideImplicitHydrogens="no"
 Magnification="666"
 LabelFont="58"
 LabelSize="12"
 LabelFace="96"
 CaptionFont="58"
 CaptionSize="12"
 HashSpacing="2.60"
 MarginWidth="2"
 LineWidth="0.75"
 BoldWidth="2.60"
 BondLength="17"
 BondSpacing="18"
 ChainAngle="120"
 LabelJustification="Auto"
 CaptionJustification="Left"
 AminoAcidTermini="HOH"
 ShowSequenceTermini="yes"
 ShowSequenceBonds="yes"
 ShowSequenceUnlinkedBranches="no"
 ResidueWrapCount="40"
 ResidueBlockCount="10"
 ResidueZigZag="yes"
 NumberResidueBlocks="no"
 PrintMargins="36 36 36 36"
 MacPrintInfo="00030000004800480000000002DE0240FFEEFFEE030602520367052803FC00020000004800480000000002DE0240000100000064000000010001010100000001270F000100010000000000000000000000000002001901900000000000400000000000000000000100000000000000000000000000000000"
 ChemPropName=""
 ChemPropFormula="Chemical Formula: "
 ChemPropExactMass="Exact Mass: "
 ChemPropMolWt="Molecular Weight: "
 ChemPropMOverZ="m/z: "
 ChemPropAnalysis="Elemental Analysis: "
 ChemPropBoilingPt="Boiling Point: "
 ChemPropMeltingPt="Melting Point: "
 ChemPropCritTemp="Critical Temp: "
 ChemPropCritPres="Critical Pres: "
 ChemPropCritVol="Critical Vol: "
 ChemPropGibbs="Gibbs Energy: "
 ChemPropLogP="Log P: "
 ChemPropMR="MR: "
 ChemPropHenry="Henry&apos;s Law: "
 ChemPropEForm="Heat of Form: "
 ChemProptPSA="tPSA: "
 ChemPropID=""
 ChemPropFragmentLabel=""
 color="0"
 bgcolor="1"
 RxnAutonumberStart="1"
 RxnAutonumberConditions="no"
 RxnAutonumberStyle="Roman"
 RxnAutonumberFormat="(#)"
><colortable>
<color r="1" g="1" b="1"/>
<color r="0" g="0" b="0"/>
<color r="1" g="0" b="0"/>
<color r="1" g="1" b="0"/>
<color r="0" g="1" b="0"/>
<color r="0" g="1" b="1"/>
<color r="0" g="0" b="1"/>
<color r="1" g="0" b="1"/>
<color r="0.9216" g="0.9255" b="0.7255"/>
<color r="0.7647" g="0.9804" b="0.9059"/>
<color r="0.7216" g="0.8157" b="0.9255"/>
<color r="0.4510" g="0.9412" b="0.4706"/>
<color r="0.7804" g="0.1804" b="0.1255"/>
<color r="0.3255" g="0.3255" b="0.3255"/>
<color r="0" g="0" b="0.7451"/>
<color r="0.7608" g="0.1255" b="0.1255"/>
<color r="0.6000" g="0.6000" b="0"/>
<color r="0.9608" g="0.9608" b="0.9608"/>
<color r="0" g="0.4353" b="0.2157"/>
</colortable><fonttable>
<font id="58" charset="x-mac-roman" name="Arial"/>
<font id="59" charset="x-mac-roman" name="Arial Italic"/>
<font id="60" charset="x-mac-roman" name="Arial Bold"/>
<font id="61" charset="x-mac-roman" name="Arial Bold Italic"/>
</fonttable><page
 id="16980"
 BoundingBox="0 0 540 720"
 HeaderPosition="36"
 FooterPosition="36"
 PrintTrimMarks="yes"
 HeightPages="1"
 WidthPages="1"
><group
 id="16913"
 BoundingBox="331.82 186.78 484.23 290.47"
 Z="653"
><fragment
 id="14635"
 BoundingBox="331.82 219.33 349 236.82"
 Z="656"
><n
 id="14636"
 p="345.02 232.53"
 Z="657"
 color="16"
 NodeType="GenericNickname"
 NumHydrogens="0"
 Charge="-1"
 NeedsClean="yes"
 AS="N"
 GenericNickname="X"
><t
 p="341.02 236.82"
 BoundingBox="341.02 228.24 349 236.82"
 color="16"
 LabelJustification="Left"
><s font="58" size="12" color="16" face="1">X</s></t></n><graphic
 id="14637"
 BoundingBox="336.82 224.33 345.82 224.33"
 Z="655"
 color="16"
 LineWidth="1"
 GraphicType="Symbol"
 SymbolType="CircleMinus"
><represent attribute="Charge" object="14636"/></graphic></fragment><fragment
 id="14632"
 BoundingBox="467.95 252.49 484.23 269.98"
 Z="691"
><n
 id="14633"
 p="471.95 265.69"
 Z="692"
 color="16"
 NodeType="GenericNickname"
 NumHydrogens="0"
 Charge="-1"
 NeedsClean="yes"
 AS="N"
 GenericNickname="X"
><t
 p="467.95 269.98"
 BoundingBox="467.95 261.40 475.93 269.98"
 color="16"
 LabelJustification="Left"
><s font="58" size="12" color="16" face="1">X</s></t></n><graphic
 id="14634"
 BoundingBox="479.23 257.49 488.22 257.49"
 Z="690"
 color="16"
 LineWidth="1"
 GraphicType="Symbol"
 SymbolType="CircleMinus"
><represent attribute="Charge" object="14633"/></graphic></fragment><fragment
 id="13592"
 BoundingBox="354.62 186.78 471.73 290.47"
 Z="724"
><n
 id="14590"
 p="392.04 201.95"
 Z="664"
 color="16"
 AS="N"
/><n
 id="14589"
 p="383.56 187.28"
 Z="665"
 color="16"
 AS="N"
/><n
 id="14588"
 p="366.62 187.30"
 Z="666"
 color="16"
 AS="N"
/><n
 id="14587"
 p="358.16 201.97"
 Z="667"
 color="16"
 AS="N"
/><n
 id="14586"
 p="358.21 260.67"
 Z="673"
 color="16"
 AS="N"
/><n
 id="14585"
 p="366.69 275.34"
 Z="674"
 color="16"
 AS="N"
/><n
 id="14584"
 p="383.64 275.32"
 Z="675"
 color="16"
 AS="N"
/><n
 id="14583"
 p="392.09 260.64"
 Z="676"
 color="16"
 AS="N"
/><n
 id="14582"
 p="366.67 245.98"
 Z="683"
 color="16"
 AS="N"
/><n
 id="14581"
 p="383.60 245.96"
 Z="684"
 color="16"
 AS="N"
/><n
 id="14580"
 p="392.07 231.29"
 Z="685"
 color="16"
 Element="16"
 NumHydrogens="0"
 Charge="1"
 NeedsClean="yes"
 AS="N"
><t
 p="388.07 235.66"
 BoundingBox="388.50 226.92 395.49 235.81"
 color="16"
 LabelJustification="Left"
 LabelAlignment="Below"
><s font="58" size="12" color="16" face="97">S</s></t></n><n
 id="14579"
 p="383.59 216.62"
 Z="686"
 color="16"
 AS="N"
/><n
 id="14578"
 p="366.64 216.64"
 Z="687"
 color="16"
 AS="N"
/><n
 id="14577"
 p="358.19 231.33"
 Z="688"
 color="16"
 Element="16"
 NumHydrogens="0"
 NeedsClean="yes"
 AS="N"
><t
 p="354.19 235.70"
 BoundingBox="354.62 226.96 361.61 235.85"
 color="16"
 LabelJustification="Left"
><s font="58" size="12" color="16" face="97">S</s></t></n><n
 id="14576"
 p="468.32 216.60"
 Z="699"
 color="16"
 AS="N"
/><n
 id="14575"
 p="459.85 201.94"
 Z="700"
 color="16"
 AS="N"
/><n
 id="14574"
 p="442.91 201.94"
 Z="701"
 color="16"
 AS="N"
/><n
 id="13609"
 p="434.43 216.60"
 Z="702"
 color="16"
 AS="N"
/><n
 id="13608"
 p="434.43 275.30"
 Z="708"
 color="16"
 AS="N"
/><n
 id="13607"
 p="442.89 289.97"
 Z="709"
 color="16"
 AS="N"
/><n
 id="13606"
 p="459.84 289.97"
 Z="710"
 color="16"
 AS="N"
/><n
 id="13605"
 p="468.31 275.31"
 Z="711"
 color="16"
 AS="N"
/><n
 id="13604"
 p="442.90 260.62"
 Z="718"
 color="16"
 AS="N"
/><n
 id="14573"
 p="459.84 260.62"
 Z="719"
 color="16"
 AS="N"
/><n
 id="14572"
 p="468.31 245.96"
 Z="720"
 color="16"
 Element="16"
 NumHydrogens="0"
 NeedsClean="yes"
 AS="N"
><t
 p="464.31 250.33"
 BoundingBox="464.74 241.59 471.73 250.48"
 color="16"
 LabelJustification="Left"
 LabelAlignment="Right"
><s font="58" size="12" color="16" face="97">S</s></t></n><n
 id="14571"
 p="459.85 231.28"
 Z="721"
 color="16"
 AS="N"
/><n
 id="14570"
 p="442.91 231.28"
 Z="722"
 color="16"
 AS="N"
/><n
 id="13599"
 p="434.43 245.95"
 Z="723"
 color="16"
 Element="16"
 NumHydrogens="0"
 Charge="1"
 NeedsClean="yes"
 AS="N"
><t
 p="430.43 250.32"
 BoundingBox="430.86 241.58 437.85 250.47"
 color="16"
 LabelJustification="Left"
><s font="58" size="12" color="16" face="97">S</s></t></n><n
 id="14569"
 p="408.99 260.67"
 Z="725"
 color="15"
 Warning="Monomer (mon) brackets cannot have crossing bonds."
 LineWidth="1"
 AS="N"
 HDot="yes"
/><n
 id="14567"
 p="417.49 245.95"
 Z="728"
 AS="N"
/><n
 id="14566"
 p="409.01 231.29"
 Z="888"
 AS="N"
/><b
 id="14629"
 Z="654"
 LineWidth="1"
 B="14580"
 E="14566"
 BS="N"
/><b
 id="14628"
 Z="659"
 color="16"
 LineWidth="1"
 B="14590"
 E="14579"
 BS="N"
/><b
 id="14627"
 Z="660"
 color="16"
 LineWidth="1"
 B="14589"
 E="14590"
 Order="2"
 BS="N"
 BondCircularOrdering="0 14626 14628 0"
/><b
 id="14626"
 Z="661"
 color="16"
 LineWidth="1"
 B="14588"
 E="14589"
 BS="N"
/><b
 id="14625"
 Z="662"
 color="16"
 LineWidth="1"
 B="14587"
 E="14588"
 Order="2"
 BS="N"
 BondCircularOrdering="0 14624 14626 0"
/><b
 id="14624"
 Z="663"
 color="16"
 LineWidth="1"
 B="14578"
 E="14587"
 BS="N"
/><b
 id="14623"
 Z="668"
 color="16"
 LineWidth="1"
 B="14586"
 E="14582"
 BS="N"
/><b
 id="14622"
 Z="669"
 color="16"
 LineWidth="1"
 B="14585"
 E="14586"
 Order="2"
 BS="N"
 BondCircularOrdering="0 14621 14623 0"
/><b
 id="14621"
 Z="670"
 color="16"
 LineWidth="1"
 B="14584"
 E="14585"
 BS="N"
/><b
 id="14620"
 Z="671"
 color="16"
 LineWidth="1"
 B="14583"
 E="14584"
 Order="2"
 BS="N"
 BondCircularOrdering="0 14619 14621 0"
/><b
 id="14619"
 Z="672"
 color="16"
 LineWidth="1"
 B="14581"
 E="14583"
 BS="N"
/><b
 id="14618"
 Z="677"
 color="16"
 LineWidth="1"
 B="14582"
 E="14577"
 BS="N"
 EndAttach="0"
/><b
 id="14617"
 Z="678"
 color="16"
 LineWidth="1"
 B="14581"
 E="14582"
 Order="2"
 BS="N"
 BondCircularOrdering="14619 14616 14618 14623"
/><b
 id="14616"
 Z="679"
 color="16"
 LineWidth="1"
 B="14580"
 E="14581"
 BS="N"
/><b
 id="14615"
 Z="680"
 color="16"
 LineWidth="1"
 B="14579"
 E="14580"
 BS="N"
/><b
 id="14614"
 Z="681"
 color="16"
 LineWidth="1"
 B="14578"
 E="14579"
 Order="2"
 BS="N"
 BondCircularOrdering="14624 14613 14615 14628"
/><b
 id="14613"
 Z="682"
 color="16"
 LineWidth="1"
 B="14577"
 E="14578"
 BS="N"
 BeginAttach="0"
/><b
 id="14612"
 Z="689"
 LineWidth="1"
 B="14567"
 E="13599"
 BS="N"
/><b
 id="14611"
 Z="694"
 color="16"
 LineWidth="1"
 B="14576"
 E="14571"
 BS="N"
/><b
 id="14610"
 Z="695"
 color="16"
 LineWidth="1"
 B="14575"
 E="14576"
 Order="2"
 BS="N"
 BondCircularOrdering="0 14609 14611 0"
/><b
 id="14609"
 Z="696"
 color="16"
 LineWidth="1"
 B="14574"
 E="14575"
 BS="N"
/><b
 id="14608"
 Z="697"
 color="16"
 LineWidth="1"
 B="13609"
 E="14574"
 Order="2"
 BS="N"
 BondCircularOrdering="0 14607 14609 0"
/><b
 id="14607"
 Z="698"
 color="16"
 LineWidth="1"
 B="14570"
 E="13609"
 BS="N"
/><b
 id="14606"
 Z="703"
 color="16"
 LineWidth="1"
 B="13608"
 E="13604"
 BS="N"
/><b
 id="14605"
 Z="704"
 color="16"
 LineWidth="1"
 B="13607"
 E="13608"
 Order="2"
 BS="N"
 BondCircularOrdering="0 14604 14606 0"
/><b
 id="14604"
 Z="705"
 color="16"
 LineWidth="1"
 B="13606"
 E="13607"
 BS="N"
/><b
 id="14603"
 Z="706"
 color="16"
 LineWidth="1"
 B="13605"
 E="13606"
 Order="2"
 BS="N"
 BondCircularOrdering="0 14602 14604 0"
/><b
 id="14602"
 Z="707"
 color="16"
 LineWidth="1"
 B="14573"
 E="13605"
 BS="N"
/><b
 id="14601"
 Z="712"
 color="16"
 LineWidth="1"
 B="13604"
 E="13599"
 BS="N"
 EndAttach="0"
/><b
 id="14600"
 Z="713"
 color="16"
 LineWidth="1"
 B="14573"
 E="13604"
 Order="2"
 BS="N"
 BondCircularOrdering="14602 14599 14601 14606"
/><b
 id="14599"
 Z="714"
 color="16"
 LineWidth="1"
 B="14572"
 E="14573"
 BS="N"
/><b
 id="14598"
 Z="715"
 color="16"
 LineWidth="1"
 B="14571"
 E="14572"
 BS="N"
/><b
 id="14597"
 Z="716"
 color="16"
 LineWidth="1"
 B="14570"
 E="14571"
 Order="2"
 BS="N"
 BondCircularOrdering="14607 14596 14598 14611"
/><b
 id="14596"
 Z="717"
 color="16"
 LineWidth="1"
 B="13599"
 E="14570"
 BS="N"
 BeginAttach="0"
/><b
 id="14592"
 Z="726"
 LineWidth="1"
 B="14567"
 E="14569"
 BS="N"
/><b
 id="14591"
 Z="727"
 LineWidth="1"
 B="14566"
 E="14567"
 BS="N"
/><graphic
 id="14631"
 BoundingBox="380.47 231.29 389.47 231.29"
 Z="658"
 color="16"
 LineWidth="1"
 GraphicType="Symbol"
 SymbolType="CirclePlus"
><represent attribute="Charge" object="14580"/></graphic><graphic
 id="14630"
 BoundingBox="446.03 245.95 455.03 245.95"
 Z="693"
 color="16"
 LineWidth="1"
 GraphicType="Symbol"
 SymbolType="CirclePlus"
><represent attribute="Charge" object="13599"/></graphic></fragment></group><group
 id="16889"
 BoundingBox="88.12 102.05 179.68 151.41"
 Z="886"
><fragment
 id="7730"
 BoundingBox="101.20 102.05 166.95 135.22"
 Z="560"
><n
 id="7731"
 p="133.04 129.97"
 Z="559"
 AS="N"
/><n
 id="7732"
 p="147.71 121.49"
 Z="561"
 color="14"
 AS="N"
/><n
 id="7733"
 p="118.37 121.49"
 Z="564"
 AS="N"
/><n
 id="7735"
 p="103.70 129.97"
 Z="567"
 color="15"
 Warning="Monomer (mon) brackets cannot have crossing bonds."
 LineWidth="1"
 AS="N"
 HDot="yes"
/><n
 id="7736"
 p="118.37 104.55"
 Z="568"
 color="15"
 Warning="Monomer (mon) brackets cannot have crossing bonds."
 LineWidth="1"
 AS="N"
 HDot="yes"
/><n
 id="7737"
 p="162.44 129.99"
 Z="569"
 color="14"
 NodeType="GenericNickname"
 NumHydrogens="0"
 NeedsClean="yes"
 AS="N"
 GenericNickname="Q"
><t
 p="157.77 134.36"
 BoundingBox="158.29 125.62 166.95 135.22"
 color="14"
 LabelJustification="Left"
><s font="58" size="12" color="14" face="97">Q</s></t></n><b
 id="7746"
 Z="562"
 LineWidth="1"
 B="7731"
 E="7732"
 Order="2"
 BS="E"
 BondCircularOrdering="7748 0 7751 0"
/><b
 id="7748"
 Z="563"
 LineWidth="1"
 B="7731"
 E="7733"
 BS="N"
/><b
 id="7749"
 Z="565"
 LineWidth="1"
 B="7733"
 E="7735"
 BS="N"
/><b
 id="7750"
 Z="566"
 LineWidth="1"
 B="7733"
 E="7736"
 BS="N"
/><b
 id="7751"
 Z="570"
 color="14"
 LineWidth="1"
 B="7732"
 E="7737"
 BS="N"
/></fragment><t
 id="7757"
 p="87.63 148.93"
 BoundingBox="88.12 140.78 179.68 151.41"
 Z="571"
 color="15"
 Warning="Chemical Interpretation is not possible for this label"
 LineHeight="auto"
><s font="60" size="11.2" color="15" face="1">Q: C, Cl, Br, SCF</s><s font="60" size="11.2" color="15" face="97">3</s></t></group><group
 id="16890"
 BoundingBox="242.01 80.66 321.25 173.07"
 Z="887"
><group
 id="16863"
 BoundingBox="242.01 80.66 321.25 129.51"
 Z="863"
><fragment
 id="7669"
 BoundingBox="242.01 80.66 318.22 125.60"
 Z="540"
><n
 id="7670"
 p="273.85 108.57"
 Z="539"
 color="14"
 AS="N"
/><n
 id="7671"
 p="288.52 100.10"
 Z="541"
 color="14"
 AS="N"
/><n
 id="7672"
 p="259.18 100.10"
 Z="544"
 color="14"
 AS="N"
/><n
 id="7674"
 p="244.51 108.57"
 Z="547"
 color="15"
 Warning="Monomer (mon) brackets cannot have crossing bonds."
 LineWidth="1"
 AS="N"
 HDot="yes"
/><n
 id="7675"
 p="259.18 83.16"
 Z="548"
 color="15"
 Warning="Monomer (mon) brackets cannot have crossing bonds."
 LineWidth="1"
 AS="N"
 HDot="yes"
/><n
 id="7676"
 p="303.25 108.60"
 Z="549"
 color="14"
 Element="7"
 NumHydrogens="0"
 NeedsClean="yes"
 AS="N"
><t
 p="298.92 112.89"
 BoundingBox="299.81 104.31 306.62 112.89"
 color="14"
 LabelJustification="Left"
 LabelAlignment="Above"
><s font="58" size="12" color="14" face="97">N</s></t></n><n
 id="7695"
 p="303.25 125.60"
 Z="551"
 color="14"
 AS="N"
/><n
 id="7697"
 p="317.97 100.10"
 Z="553"
 color="14"
 AS="N"
/><b
 id="7685"
 Z="542"
 color="14"
 LineWidth="1"
 B="7670"
 E="7671"
 BS="N"
/><b
 id="7687"
 Z="543"
 color="14"
 LineWidth="1"
 B="7670"
 E="7672"
 Order="2"
 BS="N"
 BondCircularOrdering="0 7685 7689 7688"
/><b
 id="7688"
 Z="545"
 LineWidth="1"
 B="7672"
 E="7674"
 BS="N"
/><b
 id="7689"
 Z="546"
 LineWidth="1"
 B="7672"
 E="7675"
 BS="N"
/><b
 id="7690"
 Z="550"
 color="14"
 LineWidth="1"
 B="7671"
 E="7676"
 BS="N"
/><b
 id="7696"
 Z="552"
 color="14"
 LineWidth="1"
 B="7676"
 E="7695"
 BS="N"
/><b
 id="7698"
 Z="554"
 color="14"
 LineWidth="1"
 B="7676"
 E="7697"
 BS="N"
/></fragment><fragment
 id="7699"
 BoundingBox="300.66 124.51 305.66 129.51"
 Z="555"
><n
 id="7700"
 p="303.16 127.01"
 Z="556"
 color="14"
 Warning="Monomer (mon) brackets cannot have crossing bonds."
 LineWidth="1"
 AS="N"
 HDot="yes"
/></fragment><fragment
 id="7701"
 BoundingBox="316.25 96.65 321.25 101.65"
 Z="557"
><n
 id="7702"
 p="318.75 99.15"
 Z="558"
 color="14"
 Warning="Monomer (mon) brackets cannot have crossing bonds."
 LineWidth="1"
 AS="N"
 HDot="yes"
/></fragment></group><group
 id="16864"
 BoundingBox="255.11 130.32 308.15 173.07"
 Z="864"
><fragment
 id="7758"
 BoundingBox="255.11 130.32 306.49 170.85"
 Z="573"
><n
 id="7759"
 p="282.94 147.43"
 Z="572"
 color="14"
 AS="N"
/><n
 id="7760"
 p="297.56 138.99"
 Z="574"
 color="14"
 AS="N"
/><n
 id="7761"
 p="266.05 147.43"
 Z="577"
 AS="N"
/><n
 id="7762"
 p="257.61 162.05"
 Z="580"
 color="15"
 Warning="Monomer (mon) brackets cannot have crossing bonds."
 LineWidth="1"
 AS="N"
 HDot="yes"
/><n
 id="7763"
 p="257.61 132.82"
 Z="581"
 color="15"
 Warning="Monomer (mon) brackets cannot have crossing bonds."
 LineWidth="1"
 AS="N"
 HDot="yes"
/><n
 id="7764"
 p="297.56 155.88"
 Z="582"
 color="14"
 Element="7"
 NumHydrogens="0"
 NeedsClean="yes"
 AS="N"
><t
 p="293.23 160.17"
 BoundingBox="294.12 151.59 300.93 160.17"
 color="14"
 LabelJustification="Left"
 LabelAlignment="Above"
><s font="58" size="12" color="14" face="97">N</s></t></n><n
 id="7765"
 p="306.06 170.60"
 Z="584"
 color="14"
 AS="N"
/><b
 id="7767"
 Z="575"
 LineWidth="1"
 B="7759"
 E="7760"
 BS="N"
/><b
 id="7768"
 Z="576"
 LineWidth="1"
 B="7759"
 E="7761"
 BS="N"
/><b
 id="7769"
 Z="578"
 LineWidth="1"
 B="7761"
 E="7762"
 BS="N"
/><b
 id="7770"
 Z="579"
 LineWidth="1"
 B="7761"
 E="7763"
 BS="N"
/><b
 id="7771"
 Z="583"
 color="14"
 LineWidth="1"
 B="7760"
 E="7764"
 BS="N"
/><b
 id="7772"
 Z="585"
 color="14"
 LineWidth="1"
 B="7764"
 E="7765"
 BS="N"
/><b
 id="7781"
 Z="588"
 color="14"
 LineWidth="1"
 B="7764"
 E="7759"
 BS="N"
/></fragment><fragment
 id="7774"
 BoundingBox="303.15 168.07 308.15 173.07"
 Z="586"
><n
 id="7775"
 p="305.65 170.57"
 Z="587"
 color="14"
 Warning="Monomer (mon) brackets cannot have crossing bonds."
 LineWidth="1"
 AS="N"
 HDot="yes"
/></fragment></group><t
 id="7823"
 p="276.03 128.49"
 BoundingBox="276.48 122.55 287.37 128.62"
 Z="609"
 color="15"
 Warning="Chemical Interpretation is not possible for this label"
 LineHeight="auto"
><s font="60" size="11.2" color="15" face="1">or</s></t></group><group
 id="16935"
 BoundingBox="382.60 62.14 461.83 180.35"
 Z="889"
><group
 id="16866"
 BoundingBox="395.69 127.28 448.73 170.03"
 Z="883"
><fragment
 id="16867"
 BoundingBox="395.69 127.28 447.07 167.80"
 Z="867"
><n
 id="16868"
 p="423.52 144.39"
 Z="866"
 color="14"
 AS="N"
/><n
 id="16869"
 p="438.14 135.95"
 Z="868"
 color="14"
 AS="N"
/><n
 id="16870"
 p="406.63 144.39"
 Z="871"
 AS="N"
/><n
 id="16871"
 p="398.19 159.01"
 Z="874"
 color="15"
 Warning="Monomer (mon) brackets cannot have crossing bonds."
 LineWidth="1"
 AS="N"
 HDot="yes"
/><n
 id="16872"
 p="398.19 129.78"
 Z="875"
 color="15"
 Warning="Monomer (mon) brackets cannot have crossing bonds."
 LineWidth="1"
 AS="N"
 HDot="yes"
/><n
 id="16873"
 p="438.14 152.83"
 Z="876"
 color="14"
 Element="74"
 NumHydrogens="0"
 NeedsClean="yes"
 AS="N"
><t
 p="432.48 157.12"
 BoundingBox="432.52 148.54 443.79 157.12"
 color="14"
 LabelJustification="Left"
 LabelAlignment="Above"
><s font="58" size="12" color="14" face="97">W</s></t></n><n
 id="16874"
 p="446.64 167.55"
 Z="878"
 color="14"
 AS="N"
/><b
 id="16875"
 Z="869"
 LineWidth="1"
 B="16868"
 E="16869"
 BS="N"
/><b
 id="16876"
 Z="870"
 LineWidth="1"
 B="16868"
 E="16870"
 BS="N"
/><b
 id="16877"
 Z="872"
 LineWidth="1"
 B="16870"
 E="16871"
 BS="N"
/><b
 id="16878"
 Z="873"
 LineWidth="1"
 B="16870"
 E="16872"
 BS="N"
/><b
 id="16879"
 Z="877"
 color="14"
 LineWidth="1"
 B="16869"
 E="16873"
 BS="N"
/><b
 id="16880"
 Z="879"
 color="14"
 LineWidth="1"
 B="16873"
 E="16874"
 BS="N"
/><b
 id="16881"
 Z="882"
 color="14"
 LineWidth="1"
 B="16873"
 E="16868"
 BS="N"
/></fragment><fragment
 id="16882"
 BoundingBox="443.73 165.03 448.73 170.03"
 Z="880"
><n
 id="16883"
 p="446.23 167.53"
 Z="881"
 color="14"
 Warning="Monomer (mon) brackets cannot have crossing bonds."
 LineWidth="1"
 AS="N"
 HDot="yes"
/></fragment></group><group
 id="16888"
 BoundingBox="382.60 73.92 461.83 106.15"
 Z="885"
><fragment
 id="7783"
 BoundingBox="382.60 73.92 458.80 106.15"
 Z="590"
><n
 id="7784"
 p="414.44 101.83"
 Z="589"
 color="14"
 AS="N"
/><n
 id="7785"
 p="429.11 93.36"
 Z="591"
 color="14"
 AS="N"
/><n
 id="7786"
 p="399.76 93.36"
 Z="594"
 color="14"
 AS="N"
/><n
 id="7787"
 p="385.10 101.83"
 Z="597"
 color="15"
 Warning="Monomer (mon) brackets cannot have crossing bonds."
 LineWidth="1"
 AS="N"
 HDot="yes"
/><n
 id="7788"
 p="399.76 76.42"
 Z="598"
 color="15"
 Warning="Monomer (mon) brackets cannot have crossing bonds."
 LineWidth="1"
 AS="N"
 HDot="yes"
/><n
 id="7789"
 p="443.83 101.86"
 Z="599"
 color="14"
 Element="23"
 NumHydrogens="0"
 NeedsClean="yes"
 AS="N"
><t
 p="439.83 106.15"
 BoundingBox="439.82 97.57 447.82 106.15"
 color="14"
 LabelJustification="Left"
 LabelAlignment="Below"
><s font="58" size="12" color="14" face="97">V</s></t></n><n
 id="7791"
 p="458.55 93.36"
 Z="601"
 color="14"
 AS="N"
/><b
 id="7792"
 Z="592"
 color="14"
 LineWidth="1"
 B="7784"
 E="7785"
 BS="N"
/><b
 id="7793"
 Z="593"
 color="14"
 LineWidth="1"
 B="7784"
 E="7786"
 Order="2"
 BS="N"
 BondCircularOrdering="0 7792 7795 7794"
/><b
 id="7794"
 Z="595"
 LineWidth="1"
 B="7786"
 E="7787"
 BS="N"
/><b
 id="7795"
 Z="596"
 LineWidth="1"
 B="7786"
 E="7788"
 BS="N"
/><b
 id="7796"
 Z="600"
 color="14"
 LineWidth="1"
 B="7785"
 E="7789"
 BS="N"
/><b
 id="7798"
 Z="602"
 color="14"
 LineWidth="1"
 B="7789"
 E="7791"
 BS="N"
/></fragment><fragment
 id="7801"
 BoundingBox="456.83 89.91 461.83 94.91"
 Z="603"
><n
 id="7802"
 p="459.33 92.41"
 Z="604"
 color="14"
 Warning="Monomer (mon) brackets cannot have crossing bonds."
 LineWidth="1"
 AS="N"
 HDot="yes"
/></fragment></group><t
 id="7815"
 p="407.37 70.29"
 BoundingBox="408.43 62.14 443.55 72.65"
 Z="465"
 color="15"
 Warning="Chemical Interpretation is not possible for this label"
 LineHeight="auto"
><s font="61" size="11.2" color="15" face="3">C) Shu</s></t><t
 id="7807"
 p="396.39 118.12"
 BoundingBox="396.38 109.97 446.84 119.91"
 Z="605"
 color="15"
 Warning="Chemical Interpretation is not possible for this label"
 LineHeight="auto"
><s font="60" size="11.2" color="15" face="1">V: O, N, C</s></t><t
 id="16865"
 p="416.61 133.39"
 BoundingBox="417.06 127.45 427.95 133.52"
 Z="865"
 color="15"
 Warning="Chemical Interpretation is not possible for this label"
 LineHeight="auto"
><s font="60" size="11.2" color="15" face="1">or</s></t><t
 id="16886"
 p="401.56 178.56"
 BoundingBox="401.60 170.41 440.60 180.35"
 Z="884"
 color="15"
 Warning="Chemical Interpretation is not possible for this label"
 LineHeight="auto"
><s font="60" size="11.2" color="15" face="1">W: N, C</s></t></group><fragment
 id="7408"
 BoundingBox="419.68 344.67 485.10 377.18"
 Z="468"
><n
 id="7409"
 p="451.52 372.65"
 Z="467"
 color="14"
 AS="N"
/><n
 id="7410"
 p="466.19 364.17"
 Z="469"
 color="14"
 AS="N"
/><n
 id="7411"
 p="436.84 364.17"
 Z="474"
 color="14"
 AS="N"
/><n
 id="7412"
 p="480.91 372.67"
 Z="475"
 color="14"
 Element="8"
 NumHydrogens="0"
 NeedsClean="yes"
 AS="N"
><t
 p="476.24 377.04"
 BoundingBox="476.76 368.30 485.10 377.18"
 color="14"
 LabelJustification="Left"
 LabelAlignment="Left"
><s font="58" size="12" color="14" face="97">O</s></t></n><n
 id="7413"
 p="466.19 347.17"
 Z="476"
 color="15"
 Warning="Monomer (mon) brackets cannot have crossing bonds."
 LineWidth="1"
 AS="N"
 HDot="yes"
/><n
 id="7414"
 p="422.18 372.65"
 Z="479"
 color="15"
 Warning="Monomer (mon) brackets cannot have crossing bonds."
 LineWidth="1"
 AS="N"
 HDot="yes"
/><n
 id="7415"
 p="436.84 347.23"
 Z="480"
 color="15"
 Warning="Monomer (mon) brackets cannot have crossing bonds."
 LineWidth="1"
 AS="N"
 HDot="yes"
/><b
 id="7416"
 Z="470"
 color="14"
 LineWidth="1"
 B="7409"
 E="7410"
 BS="N"
/><b
 id="7417"
 Z="471"
 LineWidth="1"
 B="7410"
 E="7413"
 BS="N"
/><b
 id="7418"
 Z="472"
 color="14"
 LineWidth="1"
 B="7410"
 E="7412"
 Order="2"
 BS="N"
/><b
 id="7419"
 Z="473"
 color="14"
 LineWidth="1"
 B="7409"
 E="7411"
 Order="2"
 BS="N"
 BondCircularOrdering="0 7416 7421 7420"
/><b
 id="7420"
 Z="477"
 LineWidth="1"
 B="7411"
 E="7414"
 BS="N"
/><b
 id="7421"
 Z="478"
 LineWidth="1"
 B="7411"
 E="7415"
 BS="N"
/></fragment><fragment
 id="7422"
 BoundingBox="94.34 345.62 158.98 377.91"
 Z="482"
><n
 id="7423"
 p="126.18 373.60"
 Z="481"
 color="14"
 AS="N"
/><n
 id="7424"
 p="140.85 365.12"
 Z="483"
 color="14"
 AS="N"
/><n
 id="7425"
 p="111.50 365.12"
 Z="487"
 color="14"
 AS="N"
/><n
 id="7426"
 p="140.85 348.12"
 Z="488"
 color="15"
 Warning="Monomer (mon) brackets cannot have crossing bonds."
 LineWidth="1"
 AS="N"
 HDot="yes"
/><n
 id="7427"
 p="96.84 373.60"
 Z="491"
 color="15"
 Warning="Monomer (mon) brackets cannot have crossing bonds."
 LineWidth="1"
 AS="N"
 HDot="yes"
/><n
 id="7428"
 p="111.50 348.18"
 Z="492"
 color="15"
 Warning="Monomer (mon) brackets cannot have crossing bonds."
 LineWidth="1"
 AS="N"
 HDot="yes"
/><n
 id="7429"
 p="155.57 373.62"
 Z="493"
 color="16"
 Element="1"
 NumHydrogens="0"
 NeedsClean="yes"
 AS="N"
><t
 p="151.24 377.91"
 BoundingBox="152.12 369.33 158.98 377.91"
 color="16"
 LabelJustification="Left"
><s font="58" size="12" color="16" face="97">H</s></t></n><b
 id="7430"
 Z="484"
 color="14"
 LineWidth="1"
 B="7423"
 E="7424"
 Order="2"
 BS="Z"
 BondCircularOrdering="7432 0 7435 7431"
/><b
 id="7431"
 Z="485"
 LineWidth="1"
 B="7424"
 E="7426"
 BS="N"
/><b
 id="7432"
 Z="486"
 color="14"
 LineWidth="1"
 B="7423"
 E="7425"
 BS="N"
/><b
 id="7433"
 Z="489"
 LineWidth="1"
 B="7425"
 E="7427"
 BS="N"
/><b
 id="7434"
 Z="490"
 LineWidth="1"
 B="7425"
 E="7428"
 BS="N"
/><b
 id="7435"
 Z="494"
 LineWidth="1"
 B="7424"
 E="7429"
 BS="N"
/></fragment><fragment
 id="7488"
 BoundingBox="106.76 425.17 188.81 467.18"
 Z="496"
><n
 id="7489"
 p="138.59 453.15"
 Z="495"
 color="14"
 AS="N"
/><n
 id="7490"
 p="153.27 444.67"
 Z="497"
 color="17"
 AS="N"
/><n
 id="7491"
 p="123.92 444.67"
 Z="501"
 color="14"
 AS="N"
/><n
 id="7492"
 p="153.27 427.67"
 Z="502"
 color="15"
 Warning="Monomer (mon) brackets cannot have crossing bonds."
 LineWidth="1"
 AS="N"
 HDot="yes"
/><n
 id="7493"
 p="109.26 453.15"
 Z="505"
 color="15"
 Warning="Monomer (mon) brackets cannot have crossing bonds."
 LineWidth="1"
 AS="N"
 HDot="yes"
/><n
 id="7494"
 p="123.92 427.73"
 Z="506"
 color="15"
 Warning="Monomer (mon) brackets cannot have crossing bonds."
 LineWidth="1"
 AS="N"
 HDot="yes"
/><n
 id="7495"
 p="167.99 453.17"
 Z="507"
 color="16"
 NodeType="Fragment"
 NeedsClean="yes"
 AS="N"
><fragment
 id="16981"
><n
 id="16939"
 p="167.99 453.17"
 Z="450"
 Element="1"
 NumHydrogens="0"
 Isotope="3"
 NeedsClean="yes"
><t
 p="164.32 457.46"
 BoundingBox="164.61 448.88 171.41 457.46"
 LabelJustification="Left"
><s font="58" size="12" color="0" face="96">T</s></t></n><n
 id="16940"
 p="182.71 461.67"
 Z="451"
 Element="1"
 NumHydrogens="0"
 Charge="1"
 Isotope="3"
 NeedsClean="yes"
><t
 p="179.04 466.47"
 BoundingBox="179.33 453.58 191.13 466.47"
 LabelJustification="Left"
 LabelAlignment="Left"
><s font="58" size="12" color="0" face="96">T+</s></t></n><n
 id="16941"
 p="153.27 444.67"
 Z="452"
 NodeType="ExternalConnectionPoint"
 ExternalConnectionNum="1"
/><b
 id="16942"
 Z="453"
 B="16941"
 E="16939"
/></fragment><t
 p="164.32 457.46"
 BoundingBox="164.58 448.88 178.74 457.46"
 color="16"
 LabelJustification="Left"
 LabelAlignment="Left"
><s font="58" size="12" color="16" face="97">TT</s></t></n><b
 id="7501"
 Z="498"
 color="14"
 LineWidth="1"
 B="7489"
 E="7490"
 Order="2"
 BS="Z"
 BondCircularOrdering="7503 0 7506 7502"
/><b
 id="7502"
 Z="499"
 LineWidth="1"
 B="7490"
 E="7492"
 BS="N"
/><b
 id="7503"
 Z="500"
 color="14"
 LineWidth="1"
 B="7489"
 E="7491"
 BS="N"
/><b
 id="7504"
 Z="503"
 LineWidth="1"
 B="7491"
 E="7493"
 BS="N"
/><b
 id="7505"
 Z="504"
 LineWidth="1"
 B="7491"
 E="7494"
 BS="N"
/><b
 id="7506"
 Z="508"
 LineWidth="1"
 B="7490"
 E="7495"
 BS="N"
/><graphic
 id="7507"
 BoundingBox="183.81 446.07 174.81 446.07"
 Z="466"
 color="16"
 LineWidth="1"
 GraphicType="Symbol"
 SymbolType="CirclePlus"
><represent attribute="Charge" object="7495"/></graphic><graphic
 id="16404"
 BoundingBox="182.81 461.98 173.35 461.98"
 Z="813"
 color="16"
 LineWidth="1"
 GraphicType="Symbol"
 SymbolType="CircleMinus"
><represent attribute="Charge" object="7495"/></graphic></fragment><fragment
 id="7508"
 BoundingBox="294.87 316.36 324.81 360.57"
 Z="513"
><n
 id="7509"
 p="295.12 352.07"
 Z="512"
 color="18"
 AS="N"
/><n
 id="7510"
 p="324.56 352.07"
 Z="514"
 color="18"
 AS="N"
/><n
 id="7511"
 p="309.84 343.57"
 Z="515"
 color="18"
 Element="7"
 NumHydrogens="0"
 Charge="1"
 NeedsClean="yes"
 AS="N"
><t
 p="305.51 347.86"
 BoundingBox="306.40 339.28 313.21 347.86"
 color="18"
 LabelJustification="Left"
 LabelAlignment="Left"
><s font="58" size="12" color="18" face="97">N</s></t></n><n
 id="7512"
 p="309.84 326.57"
 Z="518"
 color="18"
 Element="8"
 NumHydrogens="0"
 Charge="-1"
 NeedsClean="yes"
 AS="N"
><t
 p="305.17 330.94"
 BoundingBox="305.69 322.20 314.03 331.08"
 color="18"
 LabelJustification="Left"
 LabelAlignment="Left"
><s font="58" size="12" color="18" face="97">O</s></t></n><n
 id="7513"
 p="309.84 360.57"
 Z="520"
 color="18"
 AS="N"
/><b
 id="7514"
 Z="516"
 color="18"
 LineWidth="1"
 B="7510"
 E="7511"
 BS="N"
/><b
 id="7515"
 Z="517"
 color="18"
 LineWidth="1"
 B="7511"
 E="7509"
 BS="N"
/><b
 id="7516"
 Z="519"
 color="18"
 LineWidth="1"
 B="7511"
 E="7512"
 BS="N"
/><b
 id="7517"
 Z="521"
 color="18"
 LineWidth="1"
 B="7511"
 E="7513"
 BS="N"
/><graphic
 id="14909"
 BoundingBox="318.54 321.36 309.54 321.36"
 Z="781"
 color="18"
 LineWidth="1"
 GraphicType="Symbol"
 SymbolType="CircleMinus"
><represent attribute="Charge" object="7512"/></graphic><graphic
 id="14910"
 BoundingBox="318.94 338.57 309.94 338.57"
 Z="782"
 color="18"
 LineWidth="1"
 GraphicType="Symbol"
 SymbolType="CirclePlus"
><represent attribute="Charge" object="7511"/></graphic></fragment><fragment
 id="7518"
 BoundingBox="322.07 349.26 327.07 354.26"
 Z="522"
><n
 id="7519"
 p="324.57 351.76"
 Z="523"
 color="18"
 Warning="Monomer (mon) brackets cannot have crossing bonds."
 LineWidth="1"
 AS="N"
 HDot="yes"
/></fragment><fragment
 id="7520"
 BoundingBox="307.20 357.05 312.20 362.05"
 Z="524"
><n
 id="7521"
 p="309.70 359.55"
 Z="525"
 color="18"
 Warning="Monomer (mon) brackets cannot have crossing bonds."
 LineWidth="1"
 AS="N"
 HDot="yes"
/></fragment><fragment
 id="7522"
 BoundingBox="292.32 349.96 297.32 354.96"
 Z="526"
><n
 id="7523"
 p="294.82 352.46"
 Z="527"
 color="18"
 Warning="Monomer (mon) brackets cannot have crossing bonds."
 LineWidth="1"
 AS="N"
 HDot="yes"
/></fragment><fragment
 id="7524"
 BoundingBox="346.93 316.21 376.87 355.34"
 Z="529"
><n
 id="7525"
 p="347.18 354.91"
 Z="528"
 color="18"
 AS="N"
/><n
 id="7526"
 p="376.62 354.91"
 Z="530"
 color="18"
 AS="N"
/><n
 id="7527"
 p="361.90 346.41"
 Z="531"
 color="18"
 Element="16"
 NumHydrogens="0"
 Charge="1"
 NeedsClean="yes"
 AS="N"
><t
 p="357.90 350.78"
 BoundingBox="358.33 342.04 365.32 350.93"
 color="18"
 LabelJustification="Left"
 LabelAlignment="Left"
><s font="58" size="12" color="18" face="97">S</s></t></n><n
 id="7528"
 p="361.90 329.41"
 Z="534"
 color="18"
 Element="8"
 NumHydrogens="0"
 Charge="-1"
 NeedsClean="yes"
 AS="N"
><t
 p="357.23 333.78"
 BoundingBox="357.75 325.04 366.09 333.92"
 color="18"
 LabelJustification="Left"
 LabelAlignment="Left"
><s font="58" size="12" color="18" face="97">O</s></t></n><b
 id="7529"
 Z="532"
 color="18"
 LineWidth="1"
 B="7526"
 E="7527"
 BS="N"
/><b
 id="7530"
 Z="533"
 color="18"
 LineWidth="1"
 B="7527"
 E="7525"
 BS="N"
/><b
 id="7531"
 Z="535"
 color="18"
 LineWidth="1"
 B="7527"
 E="7528"
 BS="N"
/><graphic
 id="16344"
 BoundingBox="370.10 321.21 361.10 321.21"
 Z="794"
 color="18"
 LineWidth="1"
 GraphicType="Symbol"
 SymbolType="CircleMinus"
><represent attribute="Charge" object="7528"/></graphic><graphic
 id="16346"
 BoundingBox="370.39 340.03 361.39 340.03"
 Z="795"
 color="18"
 LineWidth="1"
 GraphicType="Symbol"
 SymbolType="CirclePlus"
><represent attribute="Charge" object="7527"/></graphic></fragment><fragment
 id="12718"
 BoundingBox="477.49 184.37 477.54 184.42"
 Z="610"
><n
 id="12719"
 p="477.54 184.42"
 Z="611"
 color="15"
 Warning="This unlabeled atom is connected to no bonds, and may appear to be invisible."
 AS="N"
/></fragment><fragment
 id="14531"
 BoundingBox="99.65 195.13 188.42 281"
 Z="617"
><n
 id="14532"
 p="114.57 229.60"
 Z="612"
 AS="N"
/><n
 id="14533"
 p="129.24 221.13"
 Z="613"
 AS="N"
/><n
 id="14534"
 p="99.90 221.13"
 Z="616"
 AS="N"
/><n
 id="14537"
 p="143.91 229.60"
 Z="618"
 color="16"
 Element="16"
 NumHydrogens="0"
 Charge="1"
 NeedsClean="yes"
 AS="N"
><t
 p="139.91 233.97"
 BoundingBox="140.34 225.23 147.33 234.12"
 color="16"
 LabelJustification="Left"
><s font="58" size="12" color="16" face="97">S</s></t></n><n
 id="13535"
 p="143.91 246.54"
 Z="619"
 color="16"
 AS="N"
/><n
 id="13536"
 p="158.58 255.01"
 Z="620"
 color="16"
 AS="N"
/><n
 id="14538"
 p="173.25 246.54"
 Z="621"
 color="16"
 Element="16"
 NumHydrogens="0"
 NeedsClean="yes"
 AS="N"
><t
 p="169.25 250.91"
 BoundingBox="169.68 242.17 176.67 251.06"
 color="16"
 LabelJustification="Left"
><s font="58" size="12" color="16" face="97">S</s></t></n><n
 id="14539"
 p="173.25 229.60"
 Z="622"
 color="16"
 AS="N"
/><n
 id="14540"
 p="158.58 221.12"
 Z="623"
 color="16"
 AS="N"
/><n
 id="14541"
 p="187.92 221.12"
 Z="630"
 color="16"
 AS="N"
/><n
 id="14542"
 p="187.92 204.18"
 Z="631"
 color="16"
 AS="N"
/><n
 id="14543"
 p="173.25 195.71"
 Z="632"
 color="16"
 AS="N"
/><n
 id="14544"
 p="158.58 204.18"
 Z="633"
 color="16"
 AS="N"
/><n
 id="14545"
 p="129.24 255.01"
 Z="639"
 color="16"
 AS="N"
/><n
 id="13545"
 p="129.24 271.95"
 Z="640"
 color="16"
 AS="N"
/><n
 id="13546"
 p="143.91 280.42"
 Z="641"
 color="16"
 AS="N"
/><n
 id="14546"
 p="158.58 271.95"
 Z="642"
 color="16"
 AS="N"
/><b
 id="14547"
 Z="614"
 LineWidth="1"
 B="14532"
 E="14533"
 Order="2"
 DoublePosition="Center"
 BS="E"
 BondCircularOrdering="14549 0 13571 0"
/><b
 id="14549"
 Z="615"
 LineWidth="1"
 B="14532"
 E="14534"
 BS="N"
/><b
 id="14552"
 Z="624"
 color="16"
 LineWidth="1"
 B="14537"
 E="13535"
 BS="N"
 BeginAttach="0"
/><b
 id="14553"
 Z="625"
 color="16"
 LineWidth="1"
 B="13535"
 E="13536"
 Order="2"
 BS="N"
 BondCircularOrdering="14552 13559 14561 14554"
/><b
 id="14554"
 Z="626"
 color="16"
 LineWidth="1"
 B="13536"
 E="14538"
 BS="N"
/><b
 id="13551"
 Z="627"
 color="16"
 LineWidth="1"
 B="14538"
 E="14539"
 BS="N"
/><b
 id="13552"
 Z="628"
 color="16"
 LineWidth="1"
 B="14539"
 E="14540"
 Order="2"
 BS="N"
 BondCircularOrdering="13551 13554 14558 13553"
/><b
 id="13553"
 Z="629"
 color="16"
 LineWidth="1"
 B="14540"
 E="14537"
 BS="N"
 EndAttach="0"
/><b
 id="13554"
 Z="634"
 color="16"
 LineWidth="1"
 B="14539"
 E="14541"
 BS="N"
/><b
 id="14555"
 Z="635"
 color="16"
 LineWidth="1"
 B="14541"
 E="14542"
 Order="2"
 BS="N"
 BondCircularOrdering="13554 0 0 14556"
/><b
 id="14556"
 Z="636"
 color="16"
 LineWidth="1"
 B="14542"
 E="14543"
 BS="N"
/><b
 id="14557"
 Z="637"
 color="16"
 LineWidth="1"
 B="14543"
 E="14544"
 Order="2"
 BS="N"
 BondCircularOrdering="14556 0 0 14558"
/><b
 id="14558"
 Z="638"
 color="16"
 LineWidth="1"
 B="14544"
 E="14540"
 BS="N"
/><b
 id="13559"
 Z="643"
 color="16"
 LineWidth="1"
 B="13535"
 E="14545"
 BS="N"
/><b
 id="13560"
 Z="644"
 color="16"
 LineWidth="1"
 B="14545"
 E="13545"
 Order="2"
 BS="N"
 BondCircularOrdering="13559 0 0 14559"
/><b
 id="14559"
 Z="645"
 color="16"
 LineWidth="1"
 B="13545"
 E="13546"
 BS="N"
/><b
 id="14560"
 Z="646"
 color="16"
 LineWidth="1"
 B="13546"
 E="14546"
 Order="2"
 BS="N"
 BondCircularOrdering="14559 0 0 14561"
/><b
 id="14561"
 Z="647"
 color="16"
 LineWidth="1"
 B="14546"
 E="13536"
 BS="N"
/><b
 id="13571"
 Z="652"
 LineWidth="1"
 B="14533"
 E="14537"
 BS="N"
/><graphic
 id="14562"
 BoundingBox="143.91 218 134.91 218"
 Z="648"
 color="16"
 LineWidth="1"
 GraphicType="Symbol"
 SymbolType="CirclePlus"
><represent attribute="Charge" object="14537"/></graphic></fragment><fragment
 id="13565"
 BoundingBox="180.88 226.45 198.08 243.94"
 Z="650"
><n
 id="13566"
 p="184.88 239.65"
 Z="649"
 color="16"
 NodeType="GenericNickname"
 NumHydrogens="0"
 Charge="-1"
 NeedsClean="yes"
 AS="N"
 GenericNickname="X"
><t
 p="180.88 243.94"
 BoundingBox="180.88 235.36 188.86 243.94"
 color="16"
 LabelJustification="Left"
><s font="58" size="12" color="16" face="1">X</s></t></n><graphic
 id="14563"
 BoundingBox="193.08 231.45 184.08 231.45"
 Z="651"
 color="16"
 LineWidth="1"
 GraphicType="Symbol"
 SymbolType="CircleMinus"
><represent attribute="Charge" object="13566"/></graphic></fragment><fragment
 id="14656"
 BoundingBox="214.98 214.99 310.01 266.54"
 Z="739"
><n
 id="14657"
 p="256.31 226.37"
 Z="730"
 Geometry="Tetrahedral"
 AS="R"
 BondOrdering="14677 14679 14698 0"
/><n
 id="14658"
 p="266.55 216.12"
 Z="731"
 AS="N"
/><n
 id="14659"
 p="241.63 217.89"
 Z="734"
 AS="N"
/><n
 id="14667"
 p="245.52 255.82"
 Z="735"
 color="16"
 AS="N"
/><n
 id="14668"
 p="251.49 240.79"
 Z="736"
 color="16"
 AS="N"
/><n
 id="14669"
 p="297.27 243.60"
 Z="737"
 color="16"
 AS="N"
/><n
 id="14670"
 p="281.26 243.13"
 Z="738"
 color="16"
 AS="N"
/><n
 id="14671"
 p="277.72 256.35"
 Z="740"
 color="16"
 AS="N"
/><n
 id="14672"
 p="289.60 265.74"
 Z="741"
 color="16"
 AS="N"
/><n
 id="14673"
 p="304.65 265.74"
 Z="742"
 color="16"
 AS="N"
/><n
 id="14674"
 p="309.41 252.23"
 Z="743"
 color="16"
 AS="N"
/><n
 id="14675"
 p="267.91 236.39"
 Z="750"
 color="16"
 Element="16"
 NumHydrogens="0"
 Charge="1"
 NeedsClean="yes"
 Geometry="Tetrahedral"
 AS="S"
 BondOrdering="14699 14695 0 14694"
><t
 p="263.91 240.76"
 BoundingBox="264.34 232.02 271.33 240.91"
 color="16"
 LabelJustification="Left"
 LabelAlignment="Below"
><s font="58" size="12" color="16" face="97">S</s></t></n><n
 id="14676"
 p="261.88 251.44"
 Z="753"
 color="16"
 Element="16"
 NumHydrogens="0"
 Charge="1"
 NeedsClean="yes"
 Geometry="Tetrahedral"
 AS="S"
 BondOrdering="14698 14696 14697 0"
><t
 p="257.88 255.81"
 BoundingBox="258.31 247.07 265.30 255.96"
 color="16"
 LabelJustification="Left"
 LabelAlignment="Below"
><s font="58" size="12" color="16" face="97">S</s></t></n><n
 id="14773"
 p="234.88 240.36"
 Z="767"
 color="16"
 AS="N"
/><n
 id="14775"
 p="219.73 246.72"
 Z="768"
 color="16"
 AS="N"
/><n
 id="14777"
 p="215.63 259.34"
 Z="769"
 color="16"
 AS="N"
/><n
 id="14779"
 p="234.16 262.65"
 Z="770"
 color="16"
 AS="N"
/><b
 id="14677"
 Z="732"
 LineWidth="1"
 B="14657"
 E="14658"
 BS="N"
/><b
 id="14679"
 Z="733"
 LineWidth="1"
 B="14657"
 E="14659"
 BS="N"
/><b
 id="14688"
 Z="744"
 color="16"
 LineWidth="1"
 B="14669"
 E="14670"
 Order="2"
 BS="N"
 BondCircularOrdering="14693 0 14694 14689"
/><b
 id="14689"
 Z="745"
 color="16"
 LineWidth="1"
 B="14670"
 E="14671"
 BS="N"
/><b
 id="14690"
 Z="746"
 color="16"
 LineWidth="1"
 B="14671"
 E="14672"
 Order="2"
 BS="N"
 BondCircularOrdering="14689 14697 0 14691"
/><b
 id="14691"
 Z="747"
 color="16"
 LineWidth="1"
 B="14672"
 E="14673"
 BS="N"
/><b
 id="14692"
 Z="748"
 color="16"
 LineWidth="1"
 B="14673"
 E="14674"
 Order="2"
 BS="N"
 BondCircularOrdering="14691 0 0 14693"
/><b
 id="14693"
 Z="749"
 color="16"
 LineWidth="1"
 B="14674"
 E="14669"
 BS="N"
/><b
 id="14694"
 Z="751"
 color="16"
 LineWidth="1"
 B="14670"
 E="14675"
 BS="N"
/><b
 id="14695"
 Z="752"
 color="16"
 LineWidth="1"
 B="14668"
 E="14675"
 BS="N"
 CrossingBonds="14698"
/><b
 id="14696"
 Z="754"
 color="16"
 LineWidth="1"
 B="14667"
 E="14676"
 BS="N"
/><b
 id="14697"
 Z="755"
 color="16"
 LineWidth="1"
 B="14676"
 E="14671"
 BS="N"
/><b
 id="14698"
 Z="756"
 LineWidth="1"
 B="14657"
 E="14676"
 BS="N"
 CrossingBonds="14695"
/><b
 id="14699"
 Z="757"
 LineWidth="1"
 B="14675"
 E="14658"
 BS="N"
/><b
 id="14736"
 Z="766"
 color="16"
 LineWidth="1"
 B="14667"
 E="14668"
 Order="2"
 BS="N"
 BondCircularOrdering="14785 14696 14695 14781"
/><b
 id="14781"
 Z="771"
 color="16"
 LineWidth="1"
 B="14668"
 E="14773"
 BS="N"
/><b
 id="14782"
 Z="772"
 color="16"
 LineWidth="1"
 B="14773"
 E="14775"
 Order="2"
 BS="N"
 BondCircularOrdering="14781 0 0 14783"
/><b
 id="14783"
 Z="773"
 color="16"
 LineWidth="1"
 B="14775"
 E="14777"
 BS="N"
/><b
 id="14784"
 Z="774"
 color="16"
 LineWidth="1"
 B="14777"
 E="14779"
 Order="2"
 BS="N"
 BondCircularOrdering="14783 0 0 14785"
/><b
 id="14785"
 Z="775"
 color="16"
 LineWidth="1"
 B="14779"
 E="14667"
 BS="N"
/><graphic
 id="14700"
 BoundingBox="261.38 261.54 252.38 261.54"
 Z="758"
 color="16"
 LineWidth="1"
 GraphicType="Symbol"
 SymbolType="CirclePlus"
><represent attribute="Charge" object="14676"/></graphic><graphic
 id="14701"
 BoundingBox="275.90 230.01 266.90 230.01"
 Z="759"
 color="16"
 LineWidth="1"
 GraphicType="Symbol"
 SymbolType="CirclePlus"
><represent attribute="Charge" object="14675"/></graphic></fragment><fragment
 id="14702"
 BoundingBox="284.66 219.15 301.86 236.64"
 Z="761"
><n
 id="14703"
 p="288.66 232.35"
 Z="760"
 color="16"
 NodeType="GenericNickname"
 NumHydrogens="0"
 Charge="-1"
 NeedsClean="yes"
 AS="N"
 GenericNickname="X"
><t
 p="284.66 236.64"
 BoundingBox="284.66 228.06 292.64 236.64"
 color="16"
 LabelJustification="Left"
><s font="58" size="12" color="16" face="1">X</s></t></n><graphic
 id="14704"
 BoundingBox="296.86 224.15 287.86 224.15"
 Z="762"
 color="16"
 LineWidth="1"
 GraphicType="Symbol"
 SymbolType="CircleMinus"
><represent attribute="Charge" object="14703"/></graphic></fragment><fragment
 id="14705"
 BoundingBox="258.69 263.06 276.39 278.55"
 Z="764"
><n
 id="14706"
 p="262.69 274.26"
 Z="763"
 color="16"
 NodeType="GenericNickname"
 NumHydrogens="0"
 Charge="-1"
 NeedsClean="yes"
 AS="N"
 GenericNickname="X"
><t
 p="258.69 278.55"
 BoundingBox="258.69 269.97 266.67 278.55"
 color="16"
 LabelJustification="Left"
><s font="58" size="12" color="16" face="1">X</s></t></n><graphic
 id="14707"
 BoundingBox="271.39 268.06 262.39 268.06"
 Z="765"
 color="16"
 LineWidth="1"
 GraphicType="Symbol"
 SymbolType="CircleMinus"
><represent attribute="Charge" object="14706"/></graphic></fragment><fragment
 id="14809"
 BoundingBox="96.64 217.85 101.64 222.85"
 Z="777"
><n
 id="14810"
 p="99.14 220.35"
 Z="776"
 color="15"
 Warning="Monomer (mon) brackets cannot have crossing bonds."
 LineWidth="1"
 AS="N"
 HDot="yes"
/></fragment><fragment
 id="14911"
 BoundingBox="240.28 216.26 245.28 221.26"
 Z="784"
><n
 id="14912"
 p="242.78 218.76"
 Z="783"
 color="15"
 Warning="Monomer (mon) brackets cannot have crossing bonds."
 LineWidth="1"
 AS="N"
 HDot="yes"
/></fragment><fragment
 id="16368"
 BoundingBox="238.10 424.56 319.90 465.27"
 Z="798"
><n
 id="16369"
 p="269.59 452.23"
 Z="797"
 color="17"
 AS="N"
/><n
 id="16370"
 p="284.09 443.86"
 Z="799"
 AS="N"
/><n
 id="16371"
 p="255.09 443.86"
 Z="803"
 color="17"
 AS="N"
/><n
 id="16372"
 p="284.09 427.06"
 Z="804"
 color="15"
 Warning="Monomer (mon) brackets cannot have crossing bonds."
 LineWidth="1"
 AS="N"
 HDot="yes"
/><n
 id="16373"
 p="240.60 452.23"
 Z="807"
 color="15"
 Warning="Monomer (mon) brackets cannot have crossing bonds."
 LineWidth="1"
 AS="N"
 HDot="yes"
/><n
 id="16374"
 p="255.09 427.12"
 Z="808"
 color="15"
 Warning="Monomer (mon) brackets cannot have crossing bonds."
 LineWidth="1"
 AS="N"
 HDot="yes"
/><n
 id="16375"
 p="298.63 452.26"
 Z="809"
 color="16"
 NodeType="Fragment"
 NeedsClean="yes"
 AS="N"
><fragment
 id="16982"
><n
 id="16945"
 p="298.63 452.26"
 Z="454"
 Element="1"
 NumHydrogens="0"
 Isotope="3"
 NeedsClean="yes"
><t
 p="294.96 456.55"
 BoundingBox="295.25 447.97 302.05 456.55"
 LabelJustification="Left"
><s font="58" size="12" color="0" face="96">T</s></t></n><n
 id="16946"
 p="313.35 460.76"
 Z="455"
 Element="1"
 NumHydrogens="0"
 Charge="1"
 Isotope="3"
 NeedsClean="yes"
><t
 p="309.68 465.56"
 BoundingBox="309.97 452.67 321.77 465.56"
 LabelJustification="Left"
 LabelAlignment="Left"
><s font="58" size="12" color="0" face="96">T+</s></t></n><n
 id="16947"
 p="283.91 443.76"
 Z="456"
 NodeType="ExternalConnectionPoint"
 ExternalConnectionNum="1"
/><b
 id="16948"
 Z="457"
 B="16947"
 E="16945"
/></fragment><t
 p="294.96 456.55"
 BoundingBox="295.22 447.97 309.38 456.55"
 color="16"
 LabelJustification="Left"
 LabelAlignment="Left"
><s font="58" size="12" color="16" face="97">TT</s></t></n><b
 id="16382"
 Z="800"
 color="14"
 LineWidth="1"
 B="16369"
 E="16370"
 BS="N"
/><b
 id="16383"
 Z="801"
 LineWidth="1"
 B="16370"
 E="16372"
 BS="N"
/><b
 id="16384"
 Z="802"
 color="14"
 LineWidth="1"
 B="16369"
 E="16371"
 Order="2"
 BS="N"
 BondCircularOrdering="0 16382 16386 16385"
/><b
 id="16385"
 Z="805"
 LineWidth="1"
 B="16371"
 E="16373"
 BS="N"
/><b
 id="16386"
 Z="806"
 LineWidth="1"
 B="16371"
 E="16374"
 BS="N"
/><b
 id="16387"
 Z="810"
 LineWidth="1"
 B="16370"
 E="16375"
 BS="N"
/><graphic
 id="16388"
 BoundingBox="314.95 444.70 306.06 444.70"
 Z="796"
 color="16"
 LineWidth="1"
 GraphicType="Symbol"
 SymbolType="CirclePlus"
><represent attribute="Charge" object="16375"/></graphic><graphic
 id="16480"
 BoundingBox="313.45 460.07 303.99 460.07"
 Z="853"
 color="16"
 LineWidth="1"
 GraphicType="Symbol"
 SymbolType="CircleMinus"
><represent attribute="Charge" object="16375"/></graphic></fragment><fragment
 id="16390"
 BoundingBox="170.85 463.13 178.37 471.21"
 Z="812"
><n
 id="16391"
 p="174.62 467.17"
 Z="811"
 color="16"
 MarginWidth="1.68"
 NodeType="GenericNickname"
 NumHydrogens="0"
 NeedsClean="yes"
 AS="N"
 GenericNickname="X"
><t
 p="170.85 471.21"
 BoundingBox="170.85 463.13 178.37 471.21"
 color="16"
 LabelJustification="Left"
 LabelAlignment="Left"
><s font="58" size="11.3" color="16" face="97">X</s></t></n></fragment><fragment
 id="16415"
 BoundingBox="347.40 424.95 440.26 457.08"
 Z="820"
><n
 id="16416"
 p="378.89 452.63"
 Z="819"
 color="17"
 AS="N"
/><n
 id="16417"
 p="393.39 444.25"
 Z="821"
 AS="N"
/><n
 id="16418"
 p="364.39 444.25"
 Z="825"
 color="17"
 AS="N"
/><n
 id="16419"
 p="393.39 427.45"
 Z="826"
 color="15"
 Warning="Monomer (mon) brackets cannot have crossing bonds."
 LineWidth="1"
 AS="N"
 HDot="yes"
/><n
 id="16420"
 p="349.90 452.63"
 Z="829"
 color="15"
 Warning="Monomer (mon) brackets cannot have crossing bonds."
 LineWidth="1"
 AS="N"
 HDot="yes"
/><n
 id="16421"
 p="364.39 427.51"
 Z="830"
 color="15"
 Warning="Monomer (mon) brackets cannot have crossing bonds."
 LineWidth="1"
 AS="N"
 HDot="yes"
/><n
 id="16437"
 p="440.01 452.83"
 Z="831"
 color="18"
 MarginWidth="1.68"
 AS="N"
/><n
 id="16438"
 p="424.60 426.15"
 Z="832"
 color="18"
 MarginWidth="1.68"
 AS="N"
/><n
 id="16439"
 p="424.60 443.93"
 Z="833"
 color="18"
 Warning="ChemDraw can’t interpret this label."
 MarginWidth="1.68"
 NodeType="Unspecified"
 Charge="1"
 NeedsClean="yes"
 AS="N"
><t
 p="421.15 447.97"
 BoundingBox="421.27 439.89 427.84 447.97"
 color="18"
 LabelJustification="Left"
 LabelAlignment="Left"
><s font="58" size="11.3" color="18" face="97">Z</s></t></n><n
 id="16440"
 p="409.21 452.83"
 Z="836"
 color="18"
 MarginWidth="1.68"
 Element="8"
 NumHydrogens="0"
 NeedsClean="yes"
 AS="N"
><t
 p="404.82 456.94"
 BoundingBox="405.31 448.72 413.15 457.08"
 color="18"
 LabelJustification="Left"
 LabelAlignment="Left"
><s font="58" size="11.3" color="18" face="97">O</s></t></n><n
 id="16441"
 p="440.01 435.06"
 Z="838"
 color="18"
 MarginWidth="1.68"
 AS="N"
/><b
 id="16429"
 Z="822"
 color="14"
 LineWidth="1"
 B="16416"
 E="16417"
 BS="N"
/><b
 id="16430"
 Z="823"
 LineWidth="1"
 B="16417"
 E="16419"
 BS="N"
/><b
 id="16431"
 Z="824"
 color="14"
 LineWidth="1"
 B="16416"
 E="16418"
 Order="2"
 BS="N"
 BondCircularOrdering="0 16429 16433 16432"
/><b
 id="16432"
 Z="827"
 LineWidth="1"
 B="16418"
 E="16420"
 BS="N"
/><b
 id="16433"
 Z="828"
 LineWidth="1"
 B="16418"
 E="16421"
 BS="N"
/><b
 id="16442"
 Z="834"
 color="18"
 HashSpacing="2.62"
 MarginWidth="1.68"
 LineWidth="1"
 BoldWidth="2.10"
 BondLength="15.12"
 B="16438"
 E="16439"
 BS="N"
/><b
 id="16443"
 Z="835"
 color="18"
 HashSpacing="2.62"
 MarginWidth="1.68"
 LineWidth="1"
 BoldWidth="2.10"
 BondLength="15.12"
 B="16439"
 E="16437"
 BS="N"
/><b
 id="16444"
 Z="837"
 color="18"
 HashSpacing="2.62"
 MarginWidth="1.68"
 LineWidth="1"
 BoldWidth="2.10"
 BondLength="15.12"
 B="16439"
 E="16440"
 BS="N"
/><b
 id="16445"
 Z="839"
 color="18"
 HashSpacing="2.62"
 MarginWidth="1.68"
 LineWidth="1"
 BoldWidth="2.10"
 BondLength="15.12"
 B="16439"
 E="16441"
 BS="N"
/><b
 id="16468"
 Z="850"
 LineWidth="1"
 B="16417"
 E="16440"
 BS="N"
/><graphic
 id="16446"
 BoundingBox="416.11 436.95 406.66 436.95"
 Z="846"
 color="18"
 LineWidth="1"
 GraphicType="Symbol"
 SymbolType="CirclePlus"
><represent attribute="Charge" object="16439"/></graphic></fragment><fragment
 id="16447"
 BoundingBox="438.84 431.32 443.84 436.32"
 Z="840"
><n
 id="16448"
 p="441.34 433.82"
 Z="841"
 color="18"
 Warning="Monomer (mon) brackets cannot have crossing bonds."
 MarginWidth="1.68"
 LineWidth="1"
 AS="N"
 HDot="yes"
/></fragment><fragment
 id="16449"
 BoundingBox="439.09 450.90 444.09 455.90"
 Z="842"
><n
 id="16450"
 p="441.59 453.40"
 Z="843"
 color="18"
 Warning="Monomer (mon) brackets cannot have crossing bonds."
 MarginWidth="1.68"
 LineWidth="1"
 AS="N"
 HDot="yes"
/></fragment><fragment
 id="16451"
 BoundingBox="422.23 425.86 427.23 430.86"
 Z="844"
><n
 id="16452"
 p="424.73 428.36"
 Z="845"
 color="18"
 Warning="Monomer (mon) brackets cannot have crossing bonds."
 MarginWidth="1.68"
 LineWidth="1"
 AS="N"
 HDot="yes"
/></fragment><fragment
 id="16453"
 BoundingBox="419.23 450.66 436.33 468.03"
 Z="848"
><n
 id="16454"
 p="423 463.99"
 Z="847"
 color="16"
 MarginWidth="1.68"
 NodeType="GenericNickname"
 NumHydrogens="0"
 Charge="-1"
 NeedsClean="yes"
 AS="N"
 GenericNickname="X"
><t
 p="419.23 468.03"
 BoundingBox="419.23 459.95 426.75 468.03"
 color="16"
 LabelJustification="Left"
 LabelAlignment="Left"
><s font="58" size="11.3" color="16" face="97">X</s></t></n><graphic
 id="16464"
 BoundingBox="431.13 455.86 421.68 455.86"
 Z="849"
 color="16"
 LineWidth="1"
 GraphicType="Symbol"
 SymbolType="CircleMinus"
><represent attribute="Charge" object="16454"/></graphic></fragment><fragment
 id="16478"
 BoundingBox="301.30 461.76 308.82 469.84"
 Z="852"
><n
 id="16479"
 p="305.07 465.80"
 Z="851"
 color="16"
 MarginWidth="1.68"
 NodeType="GenericNickname"
 NumHydrogens="0"
 NeedsClean="yes"
 AS="N"
 GenericNickname="X"
><t
 p="301.30 469.84"
 BoundingBox="301.30 461.76 308.82 469.84"
 color="16"
 LabelJustification="Left"
 LabelAlignment="Left"
><s font="58" size="11.3" color="16" face="97">X</s></t></n></fragment><fragment
 id="16678"
 BoundingBox="134.41 460.31 143.03 468.89"
 Z="859"
><n
 id="16677"
 p="138.74 464.60"
 Z="858"
 NodeType="GenericNickname"
 NumHydrogens="0"
 NeedsClean="yes"
 AS="N"
 GenericNickname="A"
><t
 p="134.41 468.89"
 BoundingBox="134.41 460.31 143.03 468.89"
 LabelJustification="Left"
><s font="58" size="12" color="0" face="1">A</s></t></n></fragment><fragment
 id="16681"
 BoundingBox="266.63 460.31 273.82 468.89"
 Z="861"
><n
 id="16680"
 p="270.08 464.60"
 Z="860"
 Warning="An atom in this label has an invalid valence."
 Element="5"
 NumHydrogens="0"
 NeedsClean="yes"
 AS="N"
><t
 p="265.75 468.89"
 BoundingBox="266.63 460.31 273.82 468.89"
 LabelJustification="Left"
><s font="58" size="12" color="0" face="1">B</s></t></n></fragment><t
 id="7535"
 p="333.92 353.49"
 BoundingBox="334.37 347.55 345.26 353.62"
 Z="536"
 color="15"
 Warning="Chemical Interpretation is not possible for this label"
 LineHeight="auto"
><s font="60" size="11.2" color="15" face="1">or</s></t><t
 id="7536"
 p="327.39 380.17"
 BoundingBox="328.13 372.15 352.50 380.30"
 Z="537"
 color="20"
 Warning="Chemical Interpretation is not possible for this label"
 LineHeight="auto"
><s font="60" size="11.2" color="20" face="1">base</s></t><t
 id="7808"
 p="84.35 55.94"
 BoundingBox="84.84 47.79 452.89 56.08"
 Z="606"
 Warning="Chemical Interpretation is not possible for this label"
 LineHeight="auto"
><s font="60" size="11.2" color="0" face="1">Oxidative transformations of alkenes via thianthrenium intermediates</s></t><t
 id="7812"
 p="110.38 72.13"
 BoundingBox="110.25 63.98 155.51 74.49"
 Z="607"
 color="15"
 Warning="Chemical Interpretation is not possible for this label"
 LineHeight="auto"
><s font="61" size="11.2" color="15" face="3">A) Ritter</s></t><t
 id="7813"
 p="256.24 71.07"
 BoundingBox="256.69 62.92 316.46 73.43"
 Z="608"
 color="15"
 Warning="Chemical Interpretation is not possible for this label"
 LineHeight="auto"
><s font="61" size="11.2" color="15" face="3">B) Wickens</s></t><t
 id="14654"
 p="91.26 196.87"
 BoundingBox="92.15 188.85 108.55 197"
 Z="729"
 color="15"
 Warning="Chemical Interpretation is not possible for this label"
 LineHeight="auto"
><s font="59" size="11.2" color="15" face="2">via:</s></t><t
 id="14894"
 p="83.11 310.70"
 BoundingBox="83.92 302.55 419.85 313.06"
 Z="780"
 Warning="Chemical Interpretation is not possible for this label"
 LineHeight="auto"
><s font="60" size="11.2" color="0" face="1">D) This work: Double oxidation via thianthrenium intermediates</s></t><t
 id="8261"
 p="211.38 436.49"
 BoundingBox="199.41 428.51 223.67 436.62"
 Z="785"
 color="20"
 Warning="Chemical Interpretation is not possible for this label"
 CaptionJustification="Center"
 Justification="Center"
 LineHeight="auto"
><s font="60" size="11.15" color="20" face="1">base</s></t><t
 id="8414"
 p="475.58 426.87"
 BoundingBox="463.61 418.89 488.29 439.69"
 Z="788"
 color="20"
 Warning="Chemical Interpretation is not possible for this label"
 CaptionJustification="Center"
 Justification="Center"
 LineHeight="auto"
 LineStarts="5 8"
><s font="58" size="11.15" color="20" face="1">base
</s><s font="58" size="11.15" color="16" face="1">-</s><s font="58" size="11.15" color="16" face="97">HX</s></t><t
 id="16407"
 p="189.18 355.85"
 BoundingBox="189.98 347.83 277.35 358.11"
 Z="816"
 color="16"
 Warning="Chemical Interpretation is not possible for this label"
 LineHeight="auto"
><s font="60" size="11.2" color="16" face="1">[thianthrenation]</s></t><t
 id="16484"
 p="236.21 398.65"
 BoundingBox="237.01 390.63 344.93 401.01"
 Z="854"
 color="15"
 Warning="Chemical Interpretation is not possible for this label"
 LineHeight="auto"
><s font="61" size="11.2" color="15" face="3">working hypothesis:</s></t><t
 id="16624"
 p="153.77 290.33"
 BoundingBox="154.66 282.28 165.85 290.46"
 Z="855"
 Warning="Chemical Interpretation is not possible for this label"
 LineHeight="auto"
><s font="60" size="11.2" color="0" face="1">1a</s></t><t
 id="16625"
 p="266.51 290.92"
 BoundingBox="267.40 282.87 279.15 291.05"
 Z="856"
 Warning="Chemical Interpretation is not possible for this label"
 LineHeight="auto"
><s font="60" size="11.2" color="0" face="1">1b</s></t><t
 id="16626"
 p="403.46 289.74"
 BoundingBox="404.35 281.69 415.63 289.87"
 Z="857"
 Warning="Chemical Interpretation is not possible for this label"
 LineHeight="auto"
><s font="60" size="11.2" color="0" face="1">1c</s></t><t
 id="16685"
 p="364.61 473.42"
 BoundingBox="364.73 465.27 399.53 475.21"
 Z="862"
 color="15"
 Warning="Chemical Interpretation is not possible for this label"
 LineHeight="auto"
><s font="60" size="11.2" color="15" face="1">Z: N, S</s></t><graphic
 id="16508"
 BoundingBox="488.19 385.99 80.79 297.93"
 Z="458"
 color="19"
 LineWidth="1"
 GraphicType="Rectangle"
 RectangleType="Filled"
 Center3D="284.49 341.96 0"
 MajorAxisEnd3D="488.19 341.96 0"
 MinorAxisEnd3D="284.49 385.99 0"
/><graphic
 id="16566"
 BoundingBox="347.16 400.90 235.84 388.46"
 Z="459"
 color="19"
 LineWidth="1"
 GraphicType="Rectangle"
 RectangleType="Filled"
 Center3D="291.50 394.68 0"
 MajorAxisEnd3D="347.16 394.68 0"
 MinorAxisEnd3D="291.50 400.90 0"
/><graphic
 id="16507"
 BoundingBox="351.34 401.72 235.44 388.38"
 Z="460"
 color="19"
 LineWidth="1"
 GraphicType="Rectangle"
 RectangleType="Filled"
 Center3D="293.39 395.05 0"
 MajorAxisEnd3D="351.34 395.05 0"
 MinorAxisEnd3D="293.39 401.72 0"
/><graphic
 id="8389"
 BoundingBox="457.98 58.90 81.64 45.56"
 Z="461"
 color="19"
 LineWidth="1"
 GraphicType="Rectangle"
 RectangleType="Filled"
 Center3D="269.81 52.23 0"
 MajorAxisEnd3D="457.98 52.23 0"
 MinorAxisEnd3D="269.81 58.90 0"
/><graphic
 id="7822"
 BoundingBox="154.57 74.89 108.75 62.77"
 Z="462"
 color="19"
 LineWidth="1"
 GraphicType="Rectangle"
 RectangleType="Filled"
 Center3D="131.66 68.83 0"
 MajorAxisEnd3D="154.57 68.83 0"
 MinorAxisEnd3D="131.66 74.89 0"
/><graphic
 id="7821"
 BoundingBox="316.25 73.10 255.33 62.42"
 Z="463"
 color="19"
 LineWidth="1"
 GraphicType="Rectangle"
 RectangleType="Filled"
 Center3D="285.79 67.76 0"
 MajorAxisEnd3D="316.25 67.76 0"
 MinorAxisEnd3D="285.79 73.10 0"
/><graphic
 id="7820"
 BoundingBox="441.65 72.36 406.33 61.68"
 Z="464"
 color="19"
 LineWidth="1"
 GraphicType="Rectangle"
 RectangleType="Filled"
 Center3D="423.99 67.02 0"
 MajorAxisEnd3D="441.65 67.02 0"
 MinorAxisEnd3D="423.99 72.36 0"
/><graphic
 id="16972"
 SupersededBy="16983"
 BoundingBox="126.01 388.96 126.01 415.83"
 Z="509"
 color="15"
 LineWidth="1"
 GraphicType="Line"
 ArrowType="Hollow"
 HeadSize="600"
/><graphic
 id="7541"
 BoundingBox="192.90 475.40 93.64 415.86"
 Z="510"
 color="15"
 LineWidth="1"
 GraphicType="Rectangle"
 RectangleType="Plain"
 Center3D="143.27 445.63 0"
 MajorAxisEnd3D="192.90 445.63 0"
 MinorAxisEnd3D="143.27 475.40 0"
/><graphic
 id="7542"
 BoundingBox="124.17 418.39 127.83 414.29"
 Z="511"
 color="1"
 LineWidth="1"
 GraphicType="Rectangle"
 RectangleType="Filled"
 Center3D="126 416.34 0"
 MajorAxisEnd3D="126 418.39 0"
 MinorAxisEnd3D="124.17 416.34 0"
/><graphic
 id="16973"
 SupersededBy="16984"
 BoundingBox="412.47 365.93 173.86 365.93"
 Z="538"
 color="15"
 LineWidth="1"
 GraphicType="Line"
 ArrowType="FullHead"
 HeadSize="1000"
/><graphic
 id="14873"
 BoundingBox="485.77 184.67 485.77 289.15"
 Z="778"
 color="15"
 LineWidth="1"
 GraphicType="Bracket"
 BracketType="Square"
 LipSize="60"
/><graphic
 id="14852"
 BoundingBox="82.02 289.15 82.02 184.67"
 Z="779"
 color="15"
 LineWidth="1"
 GraphicType="Bracket"
 BracketType="Square"
 LipSize="60"
/><graphic
 id="16974"
 SupersededBy="16985"
 BoundingBox="459.78 389.73 459.78 447.37"
 Z="786"
 color="15"
 LineWidth="1"
 GraphicType="Line"
 ArrowType="FullHead"
 HeadSize="1000"
/><graphic
 id="16975"
 SupersededBy="16986"
 BoundingBox="459.78 446.78 453 446.78"
 Z="787"
 color="15"
 LineWidth="1"
 GraphicType="Line"
 HeadSize="1000"
/><graphic
 id="8487"
 BoundingBox="452.62 419.05 452.62 479.05"
 Z="789"
 color="15"
 LineWidth="1"
 GraphicType="Bracket"
 BracketType="Square"
 LipSize="60"
/><graphic
 id="8488"
 BoundingBox="227.50 475.59 227.50 415.60"
 Z="790"
 color="15"
 LineWidth="1"
 GraphicType="Bracket"
 BracketType="Square"
 LipSize="60"
/><graphic
 id="8490"
 BoundingBox="326.24 417.58 326.24 477.58"
 Z="791"
 color="15"
 LineWidth="1"
 GraphicType="Bracket"
 BracketType="Square"
 LipSize="60"
/><graphic
 id="16976"
 SupersededBy="16987"
 BoundingBox="341.44 446.78 326.64 446.78"
 Z="792"
 color="15"
 HashSpacing="2.76"
 LineWidth="1"
 BoldWidth="2.20"
 GraphicType="Line"
 HeadSize="1000"
/><graphic
 id="8492"
 BoundingBox="342.06 478.07 342.06 418.08"
 Z="793"
 color="15"
 LineWidth="1"
 GraphicType="Bracket"
 BracketType="Square"
 LipSize="60"
/><graphic
 id="16405"
 BoundingBox="235.84 365.56 231.85 365.56"
 Z="814"
 color="16"
 LineWidth="1"
 GraphicType="Oval"
 OvalType="Circle Filled"
 Center3D="231.85 365.56 0"
 MajorAxisEnd3D="235.84 365.56 0"
 MinorAxisEnd3D="231.85 369.55 0"
/><graphic
 id="16406"
 BoundingBox="343.86 365.56 339.87 365.56"
 Z="815"
 color="15"
 LineWidth="1"
 GraphicType="Oval"
 OvalType="Circle Filled"
 Center3D="339.87 365.56 0"
 MajorAxisEnd3D="343.86 365.56 0"
 MinorAxisEnd3D="339.87 369.55 0"
/><graphic
 id="16977"
 SupersededBy="16988"
 BoundingBox="217.57 445.97 203.84 445.97"
 Z="817"
 color="15"
 LineWidth="1"
 GraphicType="Line"
 ArrowType="HalfHead"
 HeadSize="1000"
/><graphic
 id="16978"
 SupersededBy="16989"
 BoundingBox="193.46 448.97 227.17 448.97"
 Z="818"
 color="15"
 LineWidth="1"
 GraphicType="Line"
 ArrowType="HalfHead"
 HeadSize="1000"
/><scheme
 id="16990"
><step
 id="16991"
 ReactionStepReactants="16449"
 ReactionStepProducts="7408"
 ReactionStepArrows="16974"
 ReactionStepObjectsBelowArrow="8414"
/><step
 id="16992"
 ReactionStepReactants="16449 16447 16453 16451 16415 16478 16368 16681"
 ReactionStepProducts="16390 7488 16678"
 ReactionStepArrows="16978"
/><step
 id="16993"
 ReactionStepReactants="7488"
 ReactionStepProducts="7422"
 ReactionStepArrows="16972"
/><step
 id="16994"
 ReactionStepReactants="16678 7488 16390"
 ReactionStepProducts="16681 16368 16478"
 ReactionStepArrows="16977"
 ReactionStepObjectsAboveArrow="8261"
/><step
 id="16995"
 ReactionStepReactants="7422"
 ReactionStepProducts="7408"
 ReactionStepArrows="16973"
 ReactionStepObjectsAboveArrow="7508 7522 7520 16407 7518 7535 14894 7524 16625 16913 14705 14656 14702 16626 14911 13565 16890 7823 7813 7808"
 ReactionStepObjectsBelowArrow="16484 7536"
/></scheme><bracketedgroup
 id="16996"
 BracketedObjectIDs="16369 16370 16371 16372 16373 16374 16375 16479 16680"
><bracketattachment
 id="16997"
 GraphicID="8490"
/><bracketattachment
 id="16998"
 GraphicID="8488"
/></bracketedgroup><bracketedgroup
 id="16999"
 BracketedObjectIDs="16416 16417 16418 16419 16420 16421 16437 16438 16439 16440 16441 16448 16450 16452 16454"
><bracketattachment
 id="17000"
 GraphicID="8492"
/><bracketattachment
 id="17001"
 GraphicID="8487"
/></bracketedgroup><bracketedgroup
 id="17002"
 BracketedObjectIDs="13535 13536 13545 13546 13566 13599 13604 13605 13608 13609 14532 14533 14534 14537 14538 14539 14540 14541 14542 14543 14544 14545 14546 14566 14567 14569 14570 14571 14572 14573 14574 14575 14576 14577 14578 14579 14580 14581 14582 14583 14584 14585 14586 14587 14588 14589 14590 14633 14636 14657 14658 14659 14667 14668 14669 14670 14671 14672 14673 14674 14675 14676 14703 14706 14773 14775 14777 14779 14810 14912"
><bracketattachment
 id="17003"
 GraphicID="14852"
/><bracketattachment
 id="17004"
 GraphicID="14873"
/></bracketedgroup><arrow
 id="16983"
 BoundingBox="118.97 387.79 132.92 417"
 Z="509"
 color="15"
 LineWidth="1"
 FillType="None"
 ArrowheadHead="Full"
 ArrowheadType="Hollow"
 HeadSize="600"
 ArrowheadCenterSize="600"
 ArrowheadWidth="150"
 ArrowShaftSpacing="600"
 Head3D="126.01 388.96 0"
 Tail3D="126.01 415.83 0"
 Center3D="-222.49 494.63 0"
 MajorAxisEnd3D="-222.49 521.49 0"
 MinorAxisEnd3D="-243.74 494.63 0"
/><arrow
 id="16984"
 BoundingBox="173.86 362.76 412.47 368.43"
 Z="538"
 color="15"
 LineWidth="1"
 FillType="None"
 ArrowheadHead="Full"
 ArrowheadType="Solid"
 HeadSize="1000"
 ArrowheadCenterSize="875"
 ArrowheadWidth="250"
 Head3D="412.47 365.93 0"
 Tail3D="173.86 365.93 0"
 Center3D="1211.44 1078.55 0"
 MajorAxisEnd3D="1450.05 1078.55 0"
 MinorAxisEnd3D="1211.44 1164.01 0"
/><arrow
 id="16985"
 BoundingBox="456.61 389.73 462.28 447.37"
 Z="786"
 color="15"
 LineWidth="1"
 FillType="None"
 ArrowheadHead="Full"
 ArrowheadType="Solid"
 HeadSize="1000"
 ArrowheadCenterSize="875"
 ArrowheadWidth="250"
 Head3D="459.78 389.73 0"
 Tail3D="459.78 447.37 0"
 Center3D="663.99 494.44 0"
 MajorAxisEnd3D="709.77 494.44 0"
 MinorAxisEnd3D="663.99 552.08 0"
/><arrow
 id="16986"
 BoundingBox="453 446.28 459.78 447.28"
 Z="787"
 color="15"
 LineWidth="1"
 FillType="None"
 ArrowheadType="Solid"
 HeadSize="1000"
 ArrowheadCenterSize="875"
 ArrowheadWidth="250"
 Head3D="459.78 446.78 0"
 Tail3D="453 446.78 0"
 Center3D="502.63 491.94 0"
 MajorAxisEnd3D="509.40 491.94 0"
 MinorAxisEnd3D="502.63 508.18 0"
/><arrow
 id="16987"
 BoundingBox="326.64 446.28 341.44 447.28"
 Z="792"
 color="15"
 HashSpacing="2.76"
 LineWidth="1"
 BoldWidth="2.20"
 FillType="None"
 ArrowheadType="Solid"
 HeadSize="1000"
 ArrowheadCenterSize="875"
 ArrowheadWidth="250"
 Head3D="341.44 446.78 0"
 Tail3D="326.64 446.78 0"
 Center3D="347.71 505.26 0"
 MajorAxisEnd3D="362.52 505.26 0"
 MinorAxisEnd3D="347.71 534.48 0"
/><arrow
 id="16988"
 BoundingBox="203.84 443.01 217.57 446.47"
 Z="817"
 color="15"
 LineWidth="1"
 FillType="None"
 ArrowheadHead="HalfLeft"
 ArrowheadType="Solid"
 HeadSize="1000"
 ArrowheadCenterSize="875"
 ArrowheadWidth="250"
 Head3D="217.57 445.97 0"
 Tail3D="203.84 445.97 0"
 Center3D="318.14 627.48 0"
 MajorAxisEnd3D="331.86 627.48 0"
 MinorAxisEnd3D="318.14 641.20 0"
/><arrow
 id="16989"
 BoundingBox="193.46 448.47 227.17 451.47"
 Z="818"
 color="15"
 LineWidth="1"
 FillType="None"
 ArrowheadHead="HalfLeft"
 ArrowheadType="Solid"
 HeadSize="1000"
 ArrowheadCenterSize="875"
 ArrowheadWidth="250"
 Head3D="193.46 448.97 0"
 Tail3D="227.17 448.97 0"
 Center3D="317.17 631.95 0"
 MajorAxisEnd3D="350.88 631.95 0"
 MinorAxisEnd3D="317.17 662.65 0"
/><annotation
 Keyword="Fragment Label"
 Content="[II]"
/></page></CDXML>
