# Supplementary material for: Intertwining Olefin Thianthrenation with Kornblum/Ganem Oxidations: Ene‐type Oxidation to Furnish α,β‐Unsaturated Carbonyls
Source: Angew Chem Int Ed Engl. 2022 Dec 2;62(2):e202214096. doi: 10.1002/anie.202214096 (PMC10108043; doi:10.1002/anie.202214096)
Supplement: Supplementary file 3 — Supporting Information [file ANIE-62-0-s002.cdxml]

<?xml version="1.0" encoding="UTF-8" ?>
<!DOCTYPE CDXML SYSTEM "http://www.cambridgesoft.com/xml/cdxml.dtd" >
<CDXML
 CreationProgram="ChemDraw 21.0.0.28"
 Name="ábra3.cdxml"
 BoundingBox="69.25 78.67 922.37 1045.95"
 WindowPosition="0 0"
 WindowSize="0 -2147483648"
 WindowIsZoomed="yes"
 FractionalWidths="yes"
 InterpretChemically="yes"
 ShowAtomQuery="yes"
 ShowAtomStereo="no"
 ShowAtomEnhancedStereo="yes"
 ShowAtomNumber="no"
 ShowResidueID="no"
 ShowBondQuery="yes"
 ShowBondRxn="yes"
 ShowBondStereo="no"
 ShowTerminalCarbonLabels="no"
 ShowNonTerminalCarbonLabels="no"
 HideImplicitHydrogens="no"
 Magnification="666"
 LabelFont="3"
 LabelSize="12"
 LabelFace="96"
 CaptionFont="3"
 CaptionSize="12"
 HashSpacing="2.60"
 MarginWidth="2"
 LineWidth="0.75"
 BoldWidth="2.60"
 BondLength="17"
 BondSpacing="18"
 ChainAngle="120"
 LabelJustification="Auto"
 CaptionJustification="Left"
 AminoAcidTermini="HOH"
 ShowSequenceTermini="yes"
 ShowSequenceBonds="yes"
 ShowSequenceUnlinkedBranches="no"
 ResidueWrapCount="40"
 ResidueBlockCount="10"
 ResidueZigZag="yes"
 NumberResidueBlocks="no"
 PrintMargins="36 36 36 36"
 MacPrintInfo="0003000001200120000000000B6608A0FF84FF880BE309180367052703FC0002000001200120000000000B6608A0000100000064000000010001010100000001270F000100010000000000000000000000000002001901900000000000600000000000000000000100000000000000000000000000000000"
 ChemPropName=""
 ChemPropFormula="Chemical Formula: "
 ChemPropExactMass="Exact Mass: "
 ChemPropMolWt="Molecular Weight: "
 ChemPropMOverZ="m/z: "
 ChemPropAnalysis="Elemental Analysis: "
 ChemPropBoilingPt="Boiling Point: "
 ChemPropMeltingPt="Melting Point: "
 ChemPropCritTemp="Critical Temp: "
 ChemPropCritPres="Critical Pres: "
 ChemPropCritVol="Critical Vol: "
 ChemPropGibbs="Gibbs Energy: "
 ChemPropLogP="Log P: "
 ChemPropMR="MR: "
 ChemPropHenry="Henry&apos;s Law: "
 ChemPropEForm="Heat of Form: "
 ChemProptPSA="tPSA: "
 ChemPropCLogP="CLogP: "
 ChemPropCMR="CMR: "
 ChemPropLogS="LogS: "
 ChemPropPKa="pKa: "
 ChemPropID=""
 ChemPropFragmentLabel=""
 color="0"
 bgcolor="1"
 RxnAutonumberStart="1"
 RxnAutonumberConditions="no"
 RxnAutonumberStyle="Roman"
 RxnAutonumberFormat="(#)"
><colortable>
<color r="1" g="1" b="1"/>
<color r="0" g="0" b="0"/>
<color r="1" g="0" b="0"/>
<color r="1" g="1" b="0"/>
<color r="0" g="1" b="0"/>
<color r="0" g="1" b="1"/>
<color r="0" g="0" b="1"/>
<color r="1" g="0" b="1"/>
<color r="0.9216" g="0.9255" b="0.7255"/>
<color r="0.7686" g="0.9843" b="0.9059"/>
<color r="0.7216" g="0.8157" b="0.9255"/>
<color r="0.4549" g="0.9412" b="0.4706"/>
<color r="0" g="0" b="0.7451"/>
<color r="0.7608" g="0.1255" b="0.1255"/>
<color r="0.7804" g="0.1804" b="0.1255"/>
<color r="0.3255" g="0.3255" b="0.3255"/>
<color r="0.2902" g="0.2902" b="0.2902"/>
<color r="0" g="0.4353" b="0.2157"/>
<color r="0.6000" g="0.6000" b="0"/>
<color r="0.7451" g="0" b="0"/>
<color r="0.9608" g="0.9608" b="0.9608"/>
<color r="1" g="1" b="0.9608"/>
<color r="0.9608" g="1" b="0.9608"/>
<color r="0.5020" g="0.5020" b="0"/>
<color r="0.5020" g="0.5020" b="0.5020"/>
</colortable><fonttable>
<font id="3" charset="iso-8859-1" name="Arial"/>
<font id="23" charset="Unknown" name="Symbol"/>
</fonttable><page
 id="26490"
 BoundingBox="0 0 1080 1439.50"
 HeaderPosition="36"
 FooterPosition="36"
 PrintTrimMarks="yes"
 HeightPages="2"
 WidthPages="2"
><group
 id="25533"
 BoundingBox="717.34 586.16 761.52 624.56"
 Z="2631"
><t
 id="22150"
 p="717.34 612.51"
 BoundingBox="717.34 600.20 761.52 624.56"
 Z="2051"
 color="14"
 IgnoreWarnings="yes"
 Warning="Chemical Interpretation is not possible for this label"
 CaptionLineHeight="11.75"
 LineHeight="11.75"
 LineStarts="10 19"
><s font="3" size="10.6" color="14" face="1">A: </s><s font="3" size="10.6" color="19">61%</s><s font="3" size="10.6" color="19" face="64">f,g
</s><s font="3" size="10.6" color="14" face="1">B: </s><s font="3" size="10.6" color="19">32%</s><s font="3" size="10.6" color="19" face="64">a,f</s></t><t
 id="25532"
 p="729.59 596.01"
 BoundingBox="729.59 586.16 744.91 598.66"
 Z="2630"
 color="19"
 Warning="Chemical Interpretation is not possible for this label"
 LineHeight="auto"
><s font="3" size="10.6" color="19"> </s><s font="3" size="10.6" color="0" face="1">5g</s></t></group><group
 id="25534"
 BoundingBox="829.06 586.16 869.56 626.75"
 Z="2632"
><t
 id="24723"
 p="829.06 612.51"
 BoundingBox="829.06 603.25 869.56 626.75"
 Z="2626"
 color="14"
 Warning="Chemical Interpretation is not possible for this label"
 CaptionLineHeight="11.75"
 LineHeight="11.75"
 LineStarts="9 15"
><s font="3" size="10.6" color="14" face="1">A: </s><s font="3" size="10.6" color="20">3%</s><s font="3" size="10.6" color="20" face="64">a,g
</s><s font="3" size="10.6" color="14" face="1">B: </s><s font="3" size="10.6" color="20">4%</s><s font="3" size="10.6" color="20" face="64">a</s></t><t
 id="25531"
 p="843.26 596.01"
 BoundingBox="843.26 586.16 855.63 598.66"
 Z="2629"
 IgnoreWarnings="yes"
 Warning="Chemical Interpretation is not possible for this label"
 LineHeight="auto"
><s font="3" size="10.6" color="0" face="1">5h</s></t></group><fragment
 id="8858"
 BoundingBox="195.63 88 224.48 109.18"
 Z="1588"
><n
 id="8859"
 p="199.53 102.63"
 Z="1587"
 color="14"
 NodeType="Fragment"
 NeedsClean="yes"
 AS="N"
><fragment
 id="26491"
><n
 id="26432"
 p="233.25 106.88"
 Z="10"
 Element="5"
 NumHydrogens="0"
 NeedsClean="yes"
><t
 p="229.25 111.58"
 BoundingBox="229.25 101.55 237.25 111.58"
 LabelJustification="Left"
><s font="3" size="12" color="0" face="96">B</s></t></n><n
 id="26433"
 p="218.53 115.38"
 Z="11"
 Element="9"
 NumHydrogens="0"
 NeedsClean="yes"
><t
 p="214.86 120.08"
 BoundingBox="214.86 110.05 222.20 120.08"
 LabelJustification="Left"
><s font="3" size="12" color="0" face="96">F</s></t></n><n
 id="26434"
 p="247.97 115.38"
 Z="12"
 Element="9"
 NumHydrogens="0"
 NeedsClean="yes"
><t
 p="244.31 120.08"
 BoundingBox="244.31 110.05 251.64 120.08"
 LabelJustification="Left"
><s font="3" size="12" color="0" face="96">F</s></t></n><n
 id="26435"
 p="233.25 89.88"
 Z="13"
 Element="9"
 NumHydrogens="0"
 NeedsClean="yes"
><t
 p="229.59 94.58"
 BoundingBox="229.59 84.55 236.92 94.58"
 LabelJustification="Left"
><s font="3" size="12" color="0" face="96">F</s></t></n><n
 id="26436"
 p="201.53 102.63"
 Z="14"
 Element="9"
 NumHydrogens="0"
 Charge="-1"
 NeedsClean="yes"
><t
 p="197.86 107.33"
 BoundingBox="197.86 97.30 208.19 107.33"
 LabelJustification="Left"
 LabelAlignment="Left"
><s font="3" size="12" color="0" face="96">F-</s></t></n><b
 id="26437"
 Z="15"
 B="26432"
 E="26433"
/><b
 id="26438"
 Z="16"
 B="26432"
 E="26434"
/><b
 id="26439"
 Z="17"
 B="26432"
 E="26435"
/></fragment><t
 p="195.63 106.88"
 BoundingBox="195.63 97.84 214.53 109.18"
 color="14"
 LabelJustification="Left"
 LabelAlignment="Left"
><s font="3" size="10.8" color="14" face="97">BF4</s></t></n><graphic
 id="8861"
 BoundingBox="219.48 93 210.48 93"
 Z="1589"
 color="14"
 LineWidth="1"
 GraphicType="Symbol"
 SymbolType="CircleMinus"
><represent attribute="Charge" object="8859"/></graphic></fragment><fragment
 id="9028"
 BoundingBox="136.02 98.01 216.71 130.20"
 Z="1592"
><n
 id="9029"
 p="167.86 125.92"
 Z="1591"
 color="15"
 AS="N"
/><n
 id="9030"
 p="182.53 117.45"
 Z="1593"
 color="15"
 AS="N"
/><n
 id="9031"
 p="153.18 117.45"
 Z="1597"
 color="15"
 AS="N"
/><n
 id="9032"
 p="182.53 100.45"
 Z="1598"
 color="17"
 AS="N"
/><n
 id="9033"
 p="138.52 125.92"
 Z="1601"
 color="17"
 Warning="Monomer (mon) brackets cannot have crossing bonds."
 LineWidth="1"
 AS="N"
 HDot="yes"
/><n
 id="9034"
 p="153.18 100.51"
 Z="1602"
 color="17"
 Warning="Monomer (mon) brackets cannot have crossing bonds."
 LineWidth="1"
 AS="N"
 HDot="yes"
/><n
 id="9035"
 p="197.25 125.95"
 Z="1603"
 color="14"
 NodeType="Fragment"
 NeedsClean="yes"
 AS="N"
><fragment
 id="26492"
><n
 id="26442"
 p="197.25 125.95"
 Z="28"
 Element="1"
 NumHydrogens="0"
 Isotope="3"
 NeedsClean="yes"
><t
 p="193.58 130.65"
 BoundingBox="193.58 120.62 200.92 130.65"
 LabelJustification="Left"
><s font="3" size="12" color="0" face="96">T</s></t></n><n
 id="26443"
 p="211.97 134.45"
 Z="29"
 Element="1"
 NumHydrogens="0"
 Charge="1"
 Isotope="3"
 NeedsClean="yes"
><t
 p="208.31 139.15"
 BoundingBox="208.31 127.89 220.89 139.15"
 LabelJustification="Left"
 LabelAlignment="Left"
><s font="3" size="12" color="0" face="96">T+</s></t></n><n
 id="26444"
 p="182.53 117.45"
 Z="30"
 NodeType="ExternalConnectionPoint"
/><b
 id="26445"
 Z="31"
 B="26444"
 E="26442"
/></fragment><t
 p="193.95 130.20"
 BoundingBox="193.95 121.16 207.15 130.20"
 color="14"
 LabelJustification="Left"
 LabelAlignment="Left"
><s font="3" size="10.8" color="14" face="97">TT</s></t></n><b
 id="9093"
 Z="1594"
 color="16"
 LineWidth="1"
 B="9029"
 E="9030"
 Order="2"
 BS="Z"
 BondCircularOrdering="9095 0 9098 9094"
/><b
 id="9094"
 Z="1595"
 LineWidth="1"
 B="9030"
 E="9032"
 BS="N"
/><b
 id="9095"
 Z="1596"
 color="16"
 LineWidth="1"
 B="9029"
 E="9031"
 BS="N"
/><b
 id="9096"
 Z="1599"
 LineWidth="1"
 B="9031"
 E="9033"
 BS="N"
/><b
 id="9097"
 Z="1600"
 LineWidth="1"
 B="9031"
 E="9034"
 BS="N"
/><b
 id="9098"
 Z="1604"
 LineWidth="1"
 B="9030"
 E="9035"
 BS="N"
/><graphic
 id="9099"
 BoundingBox="211.71 118.08 202.71 118.08"
 Z="1590"
 color="14"
 LineWidth="1"
 GraphicType="Symbol"
 SymbolType="CirclePlus"
><represent attribute="Charge" object="9035"/></graphic></fragment><fragment
 id="9191"
 BoundingBox="427.98 83.91 475.46 140.64"
 Z="1606"
><n
 id="9192"
 p="458.40 109.87"
 Z="1605"
 color="16"
 AS="N"
/><n
 id="9193"
 p="457.21 126.76"
 Z="1607"
 color="15"
 AS="N"
/><n
 id="9194"
 p="445.15 100.92"
 Z="1611"
 color="16"
 AS="N"
/><n
 id="9195"
 p="471.26 136.24"
 Z="1612"
 color="15"
 Element="8"
 NumHydrogens="0"
 NeedsClean="yes"
 AS="N"
><t
 p="467.06 140.49"
 BoundingBox="467.06 131.33 475.46 140.64"
 color="15"
 LabelJustification="Left"
 LabelAlignment="Left"
><s font="3" size="10.8" color="15" face="97">O</s></t></n><n
 id="9196"
 p="430.48 109.40"
 Z="1614"
 color="17"
 Warning="Monomer (mon) brackets cannot have crossing bonds."
 LineWidth="1"
 AS="N"
 HDot="yes"
/><n
 id="9197"
 p="441.98 134.19"
 Z="1615"
 AS="N"
/><n
 id="9203"
 p="445.74 83.93"
 Z="1617"
 AS="N"
/><b
 id="9198"
 Z="1608"
 color="16"
 LineWidth="1"
 B="9192"
 E="9193"
 BS="N"
/><b
 id="9199"
 Z="1609"
 color="15"
 LineWidth="1"
 B="9193"
 E="9195"
 Order="2"
 BS="N"
/><b
 id="9200"
 Z="1610"
 color="16"
 LineWidth="1"
 B="9192"
 E="9194"
 Order="2"
 BS="N"
 BondCircularOrdering="9198 0 9204 9201"
/><b
 id="9201"
 Z="1613"
 LineWidth="1"
 B="9194"
 E="9196"
 BS="N"
/><b
 id="9202"
 Z="1616"
 LineWidth="1"
 B="9193"
 E="9197"
 BS="N"
/><b
 id="9204"
 Z="1618"
 LineWidth="1"
 B="9194"
 E="9203"
 BS="N"
/></fragment><fragment
 id="9205"
 BoundingBox="443.23 81.01 448.23 86.01"
 Z="1619"
><n
 id="9206"
 p="445.73 83.51"
 Z="1620"
 color="17"
 Warning="Monomer (mon) brackets cannot have crossing bonds."
 LineWidth="1"
 AS="N"
 HDot="yes"
/></fragment><fragment
 id="3950"
 BoundingBox="254.79 426.24 333.45 463.79"
 Z="1621"
><n
 id="3982"
 p="284.48 435.31"
 Z="1622"
 AS="N"
/><n
 id="3983"
 p="299.15 426.83"
 Z="1623"
 color="16"
 AS="N"
/><n
 id="3984"
 p="313.82 435.31"
 Z="1625"
 color="16"
 AS="N"
/><n
 id="3985"
 p="313.82 452.25"
 Z="1627"
 color="16"
 AS="N"
/><n
 id="3986"
 p="328.49 460.71"
 Z="1628"
 color="16"
 Element="8"
 NumHydrogens="0"
 NeedsClean="yes"
 AS="N"
><t
 p="325.05 463.64"
 BoundingBox="325.05 454.48 333.45 463.79"
 color="16"
 LabelJustification="Left"
><s font="3" size="10.8" color="16" face="97">O</s></t></n><n
 id="4011"
 p="269.75 426.82"
 Z="1631"
 AS="N"
/><n
 id="4013"
 p="255.04 435.32"
 Z="1633"
 AS="N"
/><b
 id="3990"
 Z="1624"
 LineWidth="1"
 B="3982"
 E="3983"
 BS="N"
/><b
 id="3991"
 Z="1626"
 color="16"
 LineWidth="1"
 B="3983"
 E="3984"
 Order="2"
 BS="Z"
 BondCircularOrdering="0 3990 4002 0"
/><b
 id="3993"
 Z="1629"
 color="16"
 LineWidth="1"
 B="3985"
 E="3986"
 Order="2"
 BS="N"
/><b
 id="4002"
 Z="1630"
 color="16"
 LineWidth="1"
 B="3985"
 E="3984"
 BS="N"
/><b
 id="4012"
 Z="1632"
 LineWidth="1"
 B="3982"
 E="4011"
 BS="N"
/><b
 id="4014"
 Z="1634"
 LineWidth="1"
 B="4011"
 E="4013"
 Order="2"
 BS="N"
/></fragment><fragment
 id="9210"
 BoundingBox="687.39 171.20 751.70 234.26"
 Z="1640"
><n
 id="9211"
 p="687.89 180.28"
 Z="1638"
 AS="N"
/><n
 id="9212"
 p="687.89 197.28"
 Z="1639"
 AS="N"
/><n
 id="9213"
 p="702.62 205.76"
 Z="1641"
 AS="N"
/><n
 id="9214"
 p="717.34 197.28"
 Z="1642"
 color="16"
 AS="N"
/><n
 id="9215"
 p="717.34 180.28"
 Z="1643"
 AS="N"
/><n
 id="9216"
 p="702.62 171.78"
 Z="1644"
 AS="N"
/><n
 id="9217"
 p="732.06 205.76"
 Z="1651"
 color="16"
 AS="N"
/><n
 id="9218"
 p="732.06 222.70"
 Z="1653"
 color="16"
 AS="N"
/><n
 id="9219"
 p="746.74 231.18"
 Z="1670"
 color="16"
 Element="8"
 NumHydrogens="0"
 NeedsClean="yes"
 AS="N"
><t
 p="743.30 234.11"
 BoundingBox="743.30 224.95 751.70 234.26"
 color="16"
 LabelJustification="Left"
><s font="3" size="10.8" color="16" face="97">O</s></t></n><b
 id="9220"
 Z="1645"
 LineWidth="1"
 B="9211"
 E="9212"
 BS="N"
/><b
 id="9221"
 Z="1646"
 LineWidth="1"
 B="9212"
 E="9213"
 BS="N"
/><b
 id="9222"
 Z="1647"
 LineWidth="1"
 B="9213"
 E="9214"
 BS="N"
/><b
 id="9223"
 Z="1648"
 LineWidth="1"
 B="9214"
 E="9215"
 BS="N"
/><b
 id="9224"
 Z="1649"
 LineWidth="1"
 B="9215"
 E="9216"
 BS="N"
/><b
 id="9225"
 Z="1650"
 LineWidth="1"
 B="9216"
 E="9211"
 BS="N"
/><b
 id="9226"
 Z="1652"
 color="16"
 LineWidth="1"
 B="9214"
 E="9217"
 Order="2"
 BS="N"
 BondCircularOrdering="9223 9222 9227 0"
/><b
 id="9227"
 Z="1654"
 color="16"
 LineWidth="1"
 B="9217"
 E="9218"
 BS="N"
/><b
 id="9228"
 Z="1671"
 color="16"
 LineWidth="1"
 B="9218"
 E="9219"
 Order="2"
 BS="N"
/></fragment><fragment
 id="9229"
 BoundingBox="262.15 183.96 326.09 221.50"
 Z="1655"
><n
 id="9230"
 p="277.12 193.01"
 Z="1656"
 AS="N"
/><n
 id="9231"
 p="291.80 184.54"
 Z="1657"
 color="16"
 AS="N"
/><n
 id="9232"
 p="306.47 193"
 Z="1659"
 color="16"
 AS="N"
/><n
 id="9233"
 p="306.47 209.94"
 Z="1661"
 color="16"
 AS="N"
/><n
 id="9234"
 p="321.13 218.42"
 Z="1662"
 color="16"
 Element="8"
 NumHydrogens="0"
 NeedsClean="yes"
 AS="N"
><t
 p="317.69 221.35"
 BoundingBox="317.69 212.19 326.09 221.50"
 color="16"
 LabelJustification="Left"
><s font="3" size="10.8" color="16" face="97">O</s></t></n><n
 id="9235"
 p="262.40 184.52"
 Z="1665"
 AS="N"
/><b
 id="9236"
 Z="1658"
 LineWidth="1"
 B="9230"
 E="9231"
 BS="N"
/><b
 id="9237"
 Z="1660"
 color="16"
 LineWidth="1"
 B="9231"
 E="9232"
 Order="2"
 BS="Z"
 BondCircularOrdering="0 9236 9239 0"
/><b
 id="9238"
 Z="1663"
 color="16"
 LineWidth="1"
 B="9233"
 E="9234"
 Order="2"
 BS="N"
/><b
 id="9239"
 Z="1664"
 color="16"
 LineWidth="1"
 B="9233"
 E="9232"
 BS="N"
/><b
 id="9240"
 Z="1666"
 LineWidth="1"
 B="9230"
 E="9235"
 BS="N"
/></fragment><fragment
 id="4057"
 BoundingBox="371.14 415.47 495.24 474.34"
 Z="1672"
><n
 id="4058"
 p="446.25 445.86"
 Z="1673"
 AS="N"
/><n
 id="4059"
 p="460.93 437.38"
 Z="1674"
 color="16"
 AS="N"
/><n
 id="4060"
 p="475.60 445.86"
 Z="1676"
 color="16"
 AS="N"
/><n
 id="4061"
 p="475.60 462.80"
 Z="1678"
 color="16"
 AS="N"
/><n
 id="4062"
 p="490.28 471.26"
 Z="1679"
 color="16"
 Element="8"
 NumHydrogens="0"
 NeedsClean="yes"
 AS="N"
><t
 p="486.84 474.19"
 BoundingBox="486.84 465.03 495.24 474.34"
 color="16"
 LabelJustification="Left"
><s font="3" size="10.8" color="16" face="97">O</s></t></n><n
 id="4063"
 p="431.59 437.38"
 Z="1682"
 AS="N"
/><n
 id="5762"
 p="416.92 445.86"
 Z="1686"
 Element="8"
 NumHydrogens="0"
 NeedsClean="yes"
 AS="N"
><t
 p="412.72 450.11"
 BoundingBox="412.72 440.95 421.12 450.26"
 LabelJustification="Left"
 LabelAlignment="Below"
><s font="3" size="10.8" color="0" face="97">O</s></t></n><n
 id="5764"
 p="402.24 437.38"
 Z="1688"
 AS="N"
/><n
 id="7228"
 p="387.57 445.86"
 Z="1690"
 AS="N"
/><n
 id="7230"
 p="372.91 454.32"
 Z="1692"
 AS="N"
/><n
 id="12833"
 p="431.59 420.38"
 Z="1854"
 Element="8"
 NumHydrogens="0"
 NeedsClean="yes"
 AS="N"
><t
 p="427.39 424.63"
 BoundingBox="427.39 415.47 435.79 424.78"
 LabelJustification="Left"
><s font="3" size="10.8" color="0" face="97">O</s></t></n><b
 id="4065"
 Z="1675"
 LineWidth="1"
 B="4058"
 E="4059"
 BS="N"
/><b
 id="4066"
 Z="1677"
 color="16"
 LineWidth="1"
 B="4059"
 E="4060"
 Order="2"
 BS="Z"
 BondCircularOrdering="0 4065 4068 0"
/><b
 id="4067"
 Z="1680"
 color="16"
 LineWidth="1"
 B="4061"
 E="4062"
 Order="2"
 BS="N"
/><b
 id="4068"
 Z="1681"
 color="16"
 LineWidth="1"
 B="4061"
 E="4060"
 BS="N"
/><b
 id="4069"
 Z="1683"
 LineWidth="1"
 B="4058"
 E="4063"
 BS="N"
/><b
 id="5763"
 Z="1687"
 LineWidth="1"
 B="4063"
 E="5762"
 BS="N"
/><b
 id="5765"
 Z="1689"
 LineWidth="1"
 B="5762"
 E="5764"
 BS="N"
/><b
 id="7229"
 Z="1691"
 LineWidth="1"
 B="5764"
 E="7228"
 BS="N"
/><b
 id="7231"
 Z="1693"
 LineWidth="1"
 B="7228"
 E="7230"
 Order="3"
 BS="N"
/><b
 id="12834"
 Z="1855"
 LineWidth="1"
 B="4063"
 E="12833"
 Order="2"
 BS="N"
/></fragment><fragment
 id="9245"
 BoundingBox="806.07 183.88 898.05 221.42"
 Z="1696"
><n
 id="9246"
 p="806.57 195.43"
 Z="1694"
 AS="N"
/><n
 id="9247"
 p="806.57 212.37"
 Z="1695"
 AS="N"
/><n
 id="9248"
 p="821.25 220.84"
 Z="1697"
 AS="N"
/><n
 id="9249"
 p="835.92 212.37"
 Z="1698"
 AS="N"
/><n
 id="9250"
 p="835.92 195.43"
 Z="1699"
 AS="N"
/><n
 id="9251"
 p="821.25 186.97"
 Z="1700"
 AS="N"
/><n
 id="9252"
 p="850.60 186.95"
 Z="1707"
 color="16"
 AS="N"
/><n
 id="9253"
 p="865.26 195.43"
 Z="1709"
 color="16"
 AS="N"
/><n
 id="9254"
 p="879.93 186.95"
 Z="1711"
 color="16"
 AS="N"
/><n
 id="9255"
 p="894.61 195.43"
 Z="1713"
 color="16"
 Element="8"
 NumHydrogens="0"
 NeedsClean="yes"
 AS="N"
><t
 p="889.65 201"
 BoundingBox="889.65 191.84 898.05 201.15"
 color="16"
 LabelJustification="Left"
><s font="3" size="10.8" color="16" face="97">O</s></t></n><b
 id="9256"
 Z="1701"
 LineWidth="1"
 B="9246"
 E="9247"
 Order="2"
 BS="N"
 BondCircularOrdering="9261 0 0 9257"
/><b
 id="9257"
 Z="1702"
 LineWidth="1"
 B="9247"
 E="9248"
 BS="N"
/><b
 id="9258"
 Z="1703"
 LineWidth="1"
 B="9248"
 E="9249"
 Order="2"
 BS="N"
 BondCircularOrdering="9257 0 0 9259"
/><b
 id="9259"
 Z="1704"
 LineWidth="1"
 B="9249"
 E="9250"
 BS="N"
/><b
 id="9260"
 Z="1705"
 LineWidth="1"
 B="9250"
 E="9251"
 Order="2"
 BS="N"
 BondCircularOrdering="9259 9262 0 9261"
/><b
 id="9261"
 Z="1706"
 LineWidth="1"
 B="9251"
 E="9246"
 BS="N"
/><b
 id="9262"
 Z="1708"
 LineWidth="1"
 B="9250"
 E="9252"
 BS="N"
/><b
 id="9263"
 Z="1710"
 color="16"
 LineWidth="1"
 B="9252"
 E="9253"
 Order="2"
 BS="E"
 BondCircularOrdering="0 9262 0 9264"
/><b
 id="9264"
 Z="1712"
 color="16"
 LineWidth="1"
 B="9253"
 E="9254"
 BS="N"
/><b
 id="9265"
 Z="1714"
 color="16"
 LineWidth="1"
 B="9254"
 E="9255"
 Order="2"
 BS="N"
/></fragment><fragment
 id="4091"
 BoundingBox="515.58 287.61 632.26 360.25"
 Z="1716"
><n
 id="4092"
 p="583.28 331.76"
 Z="1717"
 AS="N"
/><n
 id="4093"
 p="597.95 323.28"
 Z="1718"
 color="16"
 AS="N"
/><n
 id="4094"
 p="612.63 331.76"
 Z="1720"
 color="16"
 AS="N"
/><n
 id="4095"
 p="612.63 348.70"
 Z="1722"
 color="16"
 AS="N"
/><n
 id="4096"
 p="627.30 357.17"
 Z="1723"
 color="16"
 Element="8"
 NumHydrogens="0"
 NeedsClean="yes"
 AS="N"
><t
 p="623.86 360.10"
 BoundingBox="623.86 350.94 632.26 360.25"
 color="16"
 LabelJustification="Left"
><s font="3" size="10.8" color="16" face="97">O</s></t></n><n
 id="4097"
 p="568.56 323.27"
 Z="1726"
 Element="7"
 NumHydrogens="0"
 NeedsClean="yes"
 AS="N"
><t
 p="564.66 327.52"
 BoundingBox="564.66 318.48 572.46 327.52"
 LabelJustification="Left"
><s font="3" size="10.8" color="0" face="97">N</s></t></n><n
 id="4108"
 p="566.77 306.37"
 Z="1731"
 AS="N"
/><n
 id="4110"
 p="550.14 302.84"
 Z="1732"
 AS="N"
/><n
 id="4112"
 p="541.65 317.56"
 Z="1733"
 AS="N"
/><n
 id="4114"
 p="553.03 330.19"
 Z="1734"
 AS="N"
/><n
 id="4121"
 p="549.50 346.81"
 Z="1740"
 Element="8"
 NumHydrogens="0"
 NeedsClean="yes"
 AS="N"
><t
 p="545.30 351.06"
 BoundingBox="545.30 341.90 553.70 351.21"
 LabelJustification="Left"
><s font="3" size="10.8" color="0" face="97">O</s></t></n><n
 id="4123"
 p="579.41 294.99"
 Z="1742"
 Element="8"
 NumHydrogens="0"
 NeedsClean="yes"
 AS="N"
><t
 p="575.21 299.24"
 BoundingBox="575.21 290.08 583.61 299.39"
 LabelJustification="Left"
><s font="3" size="10.8" color="0" face="97">O</s></t></n><n
 id="4125"
 p="541.65 288.11"
 Z="1744"
 AS="N"
/><n
 id="4127"
 p="524.66 288.11"
 Z="1745"
 AS="N"
/><n
 id="4129"
 p="516.16 302.84"
 Z="1746"
 AS="N"
/><n
 id="4131"
 p="524.66 317.56"
 Z="1747"
 AS="N"
/><b
 id="4099"
 Z="1719"
 LineWidth="1"
 B="4092"
 E="4093"
 BS="N"
/><b
 id="4100"
 Z="1721"
 color="16"
 LineWidth="1"
 B="4093"
 E="4094"
 Order="2"
 BS="Z"
 BondCircularOrdering="0 4099 4102 0"
/><b
 id="4101"
 Z="1724"
 color="16"
 LineWidth="1"
 B="4095"
 E="4096"
 Order="2"
 BS="N"
/><b
 id="4102"
 Z="1725"
 color="16"
 LineWidth="1"
 B="4095"
 E="4094"
 BS="N"
/><b
 id="4103"
 Z="1727"
 LineWidth="1"
 B="4092"
 E="4097"
 BS="N"
/><b
 id="4116"
 Z="1735"
 LineWidth="1"
 B="4097"
 E="4108"
 BS="N"
/><b
 id="4117"
 Z="1736"
 LineWidth="1"
 B="4108"
 E="4110"
 BS="N"
/><b
 id="4118"
 Z="1737"
 LineWidth="1"
 B="4110"
 E="4112"
 Order="2"
 BS="N"
 BondCircularOrdering="4117 4133 4137 4119"
/><b
 id="4119"
 Z="1738"
 LineWidth="1"
 B="4112"
 E="4114"
 BS="N"
/><b
 id="4120"
 Z="1739"
 LineWidth="1"
 B="4114"
 E="4097"
 BS="N"
/><b
 id="4122"
 Z="1741"
 LineWidth="1"
 B="4114"
 E="4121"
 Order="2"
 BS="N"
/><b
 id="4124"
 Z="1743"
 LineWidth="1"
 B="4108"
 E="4123"
 Order="2"
 BS="N"
/><b
 id="4133"
 Z="1748"
 LineWidth="1"
 B="4110"
 E="4125"
 BS="N"
/><b
 id="4134"
 Z="1749"
 LineWidth="1"
 B="4125"
 E="4127"
 Order="2"
 BS="N"
 BondCircularOrdering="4133 0 0 4135"
/><b
 id="4135"
 Z="1750"
 LineWidth="1"
 B="4127"
 E="4129"
 BS="N"
/><b
 id="4136"
 Z="1751"
 LineWidth="1"
 B="4129"
 E="4131"
 Order="2"
 BS="N"
 BondCircularOrdering="4135 0 0 4137"
/><b
 id="4137"
 Z="1752"
 LineWidth="1"
 B="4131"
 E="4112"
 BS="N"
/></fragment><fragment
 id="5658"
 BoundingBox="395.31 302.89 470.70 344.77"
 Z="1753"
><n
 id="5659"
 p="421.72 316.29"
 Z="1754"
 AS="N"
/><n
 id="5660"
 p="436.39 307.81"
 Z="1755"
 color="16"
 AS="N"
/><n
 id="5661"
 p="451.07 316.29"
 Z="1757"
 color="16"
 AS="N"
/><n
 id="5662"
 p="451.07 333.23"
 Z="1759"
 color="16"
 AS="N"
/><n
 id="5663"
 p="465.74 341.69"
 Z="1760"
 color="16"
 Element="8"
 NumHydrogens="0"
 NeedsClean="yes"
 AS="N"
><t
 p="462.30 344.62"
 BoundingBox="462.30 335.46 470.70 344.77"
 color="16"
 LabelJustification="Left"
><s font="3" size="10.8" color="16" face="97">O</s></t></n><n
 id="5664"
 p="407.01 307.80"
 Z="1763"
 NodeType="Fragment"
 NeedsClean="yes"
 AS="N"
><fragment
 id="26493"
><n
 id="21383"
 p="407.01 307.80"
 Z="1349"
/><n
 id="21384"
 p="392.33 299.33"
 Z="1350"
 Element="7"
 NumHydrogens="0"
 NeedsClean="yes"
><t
 p="388.72 303.23"
 BoundingBox="388.72 294.89 395.94 303.23"
 LabelJustification="Left"
><s font="3" size="10" color="0" face="96">N</s></t></n><n
 id="21385"
 p="421.68 316.26"
 Z="1351"
 NodeType="ExternalConnectionPoint"
 ExternalConnectionNum="1"
/><b
 id="21386"
 Z="1352"
 B="21383"
 E="21384"
 Order="3"
/><b
 id="21387"
 Z="1353"
 B="21385"
 E="21383"
/></fragment><t
 p="410.91 312.05"
 BoundingBox="395.31 302.89 410.91 312.20"
 LabelJustification="Right"
 Justification="Right"
 LabelAlignment="Right"
><s font="3" size="10.8" color="0" face="97">CN</s></t></n><b
 id="5665"
 Z="1756"
 LineWidth="1"
 B="5659"
 E="5660"
 BS="N"
/><b
 id="5666"
 Z="1758"
 color="16"
 LineWidth="1"
 B="5660"
 E="5661"
 Order="2"
 BS="Z"
 BondCircularOrdering="0 5665 5668 0"
/><b
 id="5667"
 Z="1761"
 color="16"
 LineWidth="1"
 B="5662"
 E="5663"
 Order="2"
 BS="N"
/><b
 id="5668"
 Z="1762"
 color="16"
 LineWidth="1"
 B="5662"
 E="5661"
 BS="N"
/><b
 id="5669"
 Z="1764"
 LineWidth="1"
 B="5659"
 E="5664"
 BS="N"
/></fragment><fragment
 id="4285"
 BoundingBox="682.59 423.03 756.18 464.79"
 Z="1768"
><n
 id="4286"
 p="707.21 436.31"
 Z="1769"
 AS="N"
/><n
 id="4287"
 p="721.89 427.83"
 Z="1770"
 color="16"
 AS="N"
/><n
 id="4288"
 p="736.56 436.31"
 Z="1772"
 color="16"
 AS="N"
/><n
 id="4289"
 p="736.56 453.25"
 Z="1774"
 color="16"
 AS="N"
/><n
 id="4290"
 p="751.22 461.71"
 Z="1775"
 color="16"
 Element="8"
 NumHydrogens="0"
 NeedsClean="yes"
 AS="N"
><t
 p="747.78 464.64"
 BoundingBox="747.78 455.48 756.18 464.79"
 color="16"
 LabelJustification="Left"
><s font="3" size="10.8" color="16" face="97">O</s></t></n><n
 id="4291"
 p="692.49 427.82"
 Z="1778"
 Element="35"
 NumHydrogens="0"
 NeedsClean="yes"
 AS="N"
><t
 p="694.59 432.07"
 BoundingBox="682.59 423.03 694.59 432.07"
 LabelJustification="Right"
 Justification="Right"
 LabelAlignment="Right"
><s font="3" size="10.8" color="0" face="97">Br</s></t></n><b
 id="4300"
 Z="1771"
 LineWidth="1"
 B="4286"
 E="4287"
 BS="N"
/><b
 id="4301"
 Z="1773"
 color="16"
 LineWidth="1"
 B="4287"
 E="4288"
 Order="2"
 BS="Z"
 BondCircularOrdering="0 4300 4303 0"
/><b
 id="4302"
 Z="1776"
 color="16"
 LineWidth="1"
 B="4289"
 E="4290"
 Order="2"
 BS="N"
/><b
 id="4303"
 Z="1777"
 color="16"
 LineWidth="1"
 B="4289"
 E="4288"
 BS="N"
/><b
 id="4304"
 Z="1779"
 LineWidth="1"
 B="4286"
 E="4291"
 BS="N"
/></fragment><fragment
 id="4330"
 BoundingBox="537.26 422.91 610.27 464.80"
 Z="1783"
><n
 id="4331"
 p="561.28 436.31"
 Z="1784"
 AS="N"
/><n
 id="4332"
 p="575.96 427.83"
 Z="1785"
 color="16"
 AS="N"
/><n
 id="4333"
 p="590.63 436.31"
 Z="1787"
 color="16"
 AS="N"
/><n
 id="4334"
 p="590.63 453.25"
 Z="1789"
 color="16"
 AS="N"
/><n
 id="4335"
 p="605.31 461.72"
 Z="1790"
 color="16"
 Element="8"
 NumHydrogens="0"
 NeedsClean="yes"
 AS="N"
><t
 p="601.87 464.65"
 BoundingBox="601.87 455.49 610.27 464.80"
 color="16"
 LabelJustification="Left"
><s font="3" size="10.8" color="16" face="97">O</s></t></n><n
 id="4336"
 p="546.56 427.82"
 Z="1793"
 Element="17"
 NumHydrogens="0"
 NeedsClean="yes"
 AS="N"
><t
 p="548.06 432.07"
 BoundingBox="537.26 422.91 548.06 432.22"
 LabelJustification="Right"
 Justification="Right"
 LabelAlignment="Right"
><s font="3" size="10.8" color="0" face="97">Cl</s></t></n><b
 id="4337"
 Z="1786"
 LineWidth="1"
 B="4331"
 E="4332"
 BS="N"
/><b
 id="4338"
 Z="1788"
 color="16"
 LineWidth="1"
 B="4332"
 E="4333"
 Order="2"
 BS="Z"
 BondCircularOrdering="0 4337 4340 0"
/><b
 id="4339"
 Z="1791"
 color="16"
 LineWidth="1"
 B="4334"
 E="4335"
 Order="2"
 BS="N"
/><b
 id="4340"
 Z="1792"
 color="16"
 LineWidth="1"
 B="4334"
 E="4333"
 BS="N"
/><b
 id="4341"
 Z="1794"
 LineWidth="1"
 B="4331"
 E="4336"
 BS="N"
/></fragment><fragment
 id="4138"
 BoundingBox="232.62 292.41 355.70 355.47"
 Z="1798"
><n
 id="4139"
 p="306.72 326.98"
 Z="1799"
 AS="N"
/><n
 id="4140"
 p="321.39 318.51"
 Z="1800"
 color="16"
 AS="N"
/><n
 id="4141"
 p="336.06 326.97"
 Z="1802"
 color="16"
 AS="N"
/><n
 id="4142"
 p="336.06 343.91"
 Z="1804"
 color="16"
 AS="N"
/><n
 id="4143"
 p="350.74 352.39"
 Z="1805"
 color="16"
 Element="8"
 NumHydrogens="0"
 NeedsClean="yes"
 AS="N"
><t
 p="347.30 355.32"
 BoundingBox="347.30 346.16 355.70 355.47"
 color="16"
 LabelJustification="Left"
><s font="3" size="10.8" color="16" face="97">O</s></t></n><n
 id="4144"
 p="291.99 318.49"
 Z="1808"
 Element="8"
 NumHydrogens="0"
 NeedsClean="yes"
 AS="N"
><t
 p="287.79 322.74"
 BoundingBox="287.79 313.58 296.19 322.89"
 LabelJustification="Left"
 LabelAlignment="Right"
><s font="3" size="10.8" color="0" face="97">O</s></t></n><n
 id="4145"
 p="277.28 326.99"
 Z="1813"
 AS="N"
/><n
 id="4182"
 p="277.28 343.99"
 Z="1815"
 Element="8"
 NumHydrogens="0"
 NeedsClean="yes"
 AS="N"
><t
 p="273.08 348.24"
 BoundingBox="273.08 339.08 281.48 348.39"
 LabelJustification="Left"
><s font="3" size="10.8" color="0" face="97">O</s></t></n><n
 id="4184"
 p="262.56 318.49"
 Z="1817"
 AS="N"
/><n
 id="4186"
 p="262.56 301.49"
 Z="1819"
 AS="N"
/><n
 id="4188"
 p="247.84 292.99"
 Z="1820"
 AS="N"
/><n
 id="4190"
 p="233.12 301.49"
 Z="1821"
 AS="N"
/><n
 id="4192"
 p="233.12 318.49"
 Z="1822"
 AS="N"
/><n
 id="4194"
 p="247.84 326.99"
 Z="1823"
 AS="N"
/><b
 id="4155"
 Z="1801"
 LineWidth="1"
 B="4139"
 E="4140"
 BS="N"
/><b
 id="4156"
 Z="1803"
 color="16"
 LineWidth="1"
 B="4140"
 E="4141"
 Order="2"
 BS="Z"
 BondCircularOrdering="0 4155 4158 0"
/><b
 id="4157"
 Z="1806"
 color="16"
 LineWidth="1"
 B="4142"
 E="4143"
 Order="2"
 BS="N"
/><b
 id="4158"
 Z="1807"
 color="16"
 LineWidth="1"
 B="4142"
 E="4141"
 BS="N"
/><b
 id="4159"
 Z="1809"
 LineWidth="1"
 B="4139"
 E="4144"
 BS="N"
/><b
 id="4160"
 Z="1814"
 LineWidth="1"
 B="4144"
 E="4145"
 BS="N"
/><b
 id="4183"
 Z="1816"
 LineWidth="1"
 B="4145"
 E="4182"
 Order="2"
 BS="N"
/><b
 id="4185"
 Z="1818"
 LineWidth="1"
 B="4145"
 E="4184"
 BS="N"
/><b
 id="4196"
 Z="1824"
 LineWidth="1"
 B="4184"
 E="4186"
 Order="2"
 BS="N"
 BondCircularOrdering="4201 4185 0 4197"
/><b
 id="4197"
 Z="1825"
 LineWidth="1"
 B="4186"
 E="4188"
 BS="N"
/><b
 id="4198"
 Z="1826"
 LineWidth="1"
 B="4188"
 E="4190"
 Order="2"
 BS="N"
 BondCircularOrdering="4197 0 0 4199"
/><b
 id="4199"
 Z="1827"
 LineWidth="1"
 B="4190"
 E="4192"
 BS="N"
/><b
 id="4200"
 Z="1828"
 LineWidth="1"
 B="4192"
 E="4194"
 Order="2"
 BS="N"
 BondCircularOrdering="4199 0 0 4201"
/><b
 id="4201"
 Z="1829"
 LineWidth="1"
 B="4194"
 E="4184"
 BS="N"
/></fragment><fragment
 id="9285"
 BoundingBox="811.60 422.77 892.10 464.66"
 Z="1830"
><n
 id="9286"
 p="843.12 436.17"
 Z="1831"
 AS="N"
/><n
 id="9287"
 p="857.79 427.69"
 Z="1832"
 color="16"
 AS="N"
/><n
 id="9288"
 p="872.47 436.17"
 Z="1834"
 color="16"
 AS="N"
/><n
 id="9289"
 p="872.47 453.11"
 Z="1836"
 color="16"
 AS="N"
/><n
 id="9290"
 p="887.14 461.58"
 Z="1837"
 color="16"
 Element="8"
 NumHydrogens="0"
 NeedsClean="yes"
 AS="N"
><t
 p="883.70 464.51"
 BoundingBox="883.70 455.35 892.10 464.66"
 color="16"
 LabelJustification="Left"
><s font="3" size="10.8" color="16" face="97">O</s></t></n><n
 id="9291"
 p="828.40 427.68"
 Z="1840"
 NodeType="Fragment"
 NeedsClean="yes"
 AS="N"
><fragment
 id="26494"
><n
 id="21390"
 p="828.40 427.68"
 Z="1354"
 Element="8"
 NumHydrogens="0"
 NeedsClean="yes"
><t
 p="824.51 431.58"
 BoundingBox="824.51 423.06 832.29 431.68"
 LabelJustification="Left"
><s font="3" size="10" color="0" face="96">O</s></t></n><n
 id="21391"
 p="828.37 393.80"
 Z="1355"
/><n
 id="21392"
 p="813.70 385.34"
 Z="1356"
/><n
 id="21393"
 p="813.69 368.39"
 Z="1357"
/><n
 id="21394"
 p="828.35 359.92"
 Z="1358"
/><n
 id="21395"
 p="843.04 368.38"
 Z="1359"
/><n
 id="21396"
 p="843.04 385.32"
 Z="1360"
/><n
 id="21397"
 p="828.35 342.98"
 Z="1361"
/><n
 id="21398"
 p="828.39 410.74"
 Z="1362"
 Element="16"
 NumHydrogens="0"
 NeedsClean="yes"
><t
 p="825.06 414.64"
 BoundingBox="825.06 406.12 831.72 414.74"
 LabelJustification="Left"
><s font="3" size="10" color="0" face="96">S</s></t></n><n
 id="21399"
 p="811.44 410.75"
 Z="1363"
 Element="8"
 NumHydrogens="0"
 NeedsClean="yes"
><t
 p="807.55 414.65"
 BoundingBox="807.55 406.13 815.33 414.75"
 LabelJustification="Left"
><s font="3" size="10" color="0" face="96">O</s></t></n><n
 id="21400"
 p="845.33 410.73"
 Z="1364"
 Element="8"
 NumHydrogens="0"
 NeedsClean="yes"
><t
 p="841.44 414.63"
 BoundingBox="841.44 406.11 849.22 414.73"
 LabelJustification="Left"
><s font="3" size="10" color="0" face="96">O</s></t></n><n
 id="21401"
 p="843.07 436.15"
 Z="1365"
 NodeType="ExternalConnectionPoint"
 ExternalConnectionNum="1"
/><b
 id="21402"
 Z="1366"
 B="21398"
 E="21399"
 Order="2"
/><b
 id="21403"
 Z="1367"
 B="21398"
 E="21400"
 Order="2"
/><b
 id="21404"
 Z="1368"
 B="21395"
 E="21396"
 Order="2"
 BondCircularOrdering="0 21405 21410 0"
/><b
 id="21405"
 Z="1369"
 B="21394"
 E="21395"
/><b
 id="21406"
 Z="1370"
 B="21394"
 E="21397"
/><b
 id="21407"
 Z="1371"
 B="21393"
 E="21394"
 Order="2"
 BondCircularOrdering="0 21408 21405 21406"
/><b
 id="21408"
 Z="1372"
 B="21392"
 E="21393"
/><b
 id="21409"
 Z="1373"
 B="21391"
 E="21392"
 Order="2"
 BondCircularOrdering="21411 21410 21408 0"
/><b
 id="21410"
 Z="1374"
 B="21391"
 E="21396"
/><b
 id="21411"
 Z="1375"
 B="21391"
 E="21398"
/><b
 id="21412"
 Z="1376"
 B="21390"
 E="21398"
/><b
 id="21413"
 Z="1377"
 B="21401"
 E="21390"
/></fragment><t
 p="832.60 431.93"
 BoundingBox="811.60 422.77 832.60 432.08"
 LabelJustification="Right"
 Justification="Right"
 LabelAlignment="Right"
><s font="3" size="10.8" color="0" face="97">OTs</s></t></n><b
 id="9315"
 Z="1833"
 LineWidth="1"
 B="9286"
 E="9287"
 BS="N"
/><b
 id="9316"
 Z="1835"
 color="16"
 LineWidth="1"
 B="9287"
 E="9288"
 Order="2"
 BS="Z"
 BondCircularOrdering="0 9315 9318 0"
/><b
 id="9317"
 Z="1838"
 color="16"
 LineWidth="1"
 B="9289"
 E="9290"
 Order="2"
 BS="N"
/><b
 id="9318"
 Z="1839"
 color="16"
 LineWidth="1"
 B="9289"
 E="9288"
 BS="N"
/><b
 id="9319"
 Z="1841"
 LineWidth="1"
 B="9286"
 E="9291"
 BS="N"
/></fragment><fragment
 id="9323"
 BoundingBox="100.04 197.98 166.15 221.83"
 Z="1846"
><n
 id="9324"
 p="117.25 210.84"
 Z="1845"
 color="15"
 AS="N"
/><n
 id="9325"
 p="131.97 219.34"
 Z="1847"
 color="15"
 AS="N"
/><n
 id="9326"
 p="146.69 210.84"
 Z="1850"
 color="14"
 NodeType="Fragment"
 NeedsClean="yes"
 AS="N"
><fragment
 id="26495"
><n
 id="26450"
 p="146.69 210.84"
 Z="290"
 Element="1"
 NumHydrogens="0"
 Isotope="3"
 NeedsClean="yes"
><t
 p="143.02 215.54"
 BoundingBox="143.02 205.51 150.36 215.54"
 LabelJustification="Left"
><s font="3" size="12" color="0" face="96">T</s></t></n><n
 id="26451"
 p="161.41 202.34"
 Z="291"
 Element="1"
 NumHydrogens="0"
 Charge="1"
 Isotope="3"
 NeedsClean="yes"
><t
 p="157.75 207.04"
 BoundingBox="157.75 195.78 170.33 207.04"
 LabelJustification="Left"
 LabelAlignment="Left"
><s font="3" size="12" color="0" face="96">T+</s></t></n><n
 id="26452"
 p="131.97 219.34"
 Z="292"
 NodeType="ExternalConnectionPoint"
/><b
 id="26453"
 Z="293"
 B="26452"
 E="26450"
/></fragment><t
 p="143.39 215.09"
 BoundingBox="143.39 206.05 156.59 215.09"
 color="14"
 LabelJustification="Left"
 LabelAlignment="Left"
><s font="3" size="10.8" color="14" face="97">TT</s></t></n><n
 id="9332"
 p="102.54 219.33"
 Z="1853"
 color="18"
 Warning="Monomer (mon) brackets cannot have crossing bonds."
 LineWidth="1"
 AS="N"
 HDot="yes"
/><b
 id="9333"
 Z="1848"
 color="16"
 LineWidth="1"
 B="9324"
 E="9325"
 Order="2"
 BS="E"
 BondCircularOrdering="0 9335 0 9334"
/><b
 id="9334"
 Z="1849"
 LineWidth="1"
 B="9325"
 E="9326"
 BS="N"
/><b
 id="9335"
 Z="1852"
 color="16"
 LineWidth="1"
 B="9324"
 E="9332"
 BS="N"
/><graphic
 id="7578"
 BoundingBox="161.15 202.98 152.16 202.98"
 Z="1851"
 color="14"
 LineWidth="1"
 GraphicType="Symbol"
 SymbolType="CirclePlus"
><represent attribute="Charge" object="9326"/></graphic></fragment><fragment
 id="4507"
 BoundingBox="611.62 535.69 663.02 593.55"
 Z="1861"
><n
 id="4508"
 p="628.84 574.06"
 Z="1860"
 AS="N"
/><n
 id="4509"
 p="643.56 565.56"
 Z="1862"
 AS="N"
/><n
 id="4510"
 p="614.12 565.56"
 Z="1868"
 color="18"
 Warning="Monomer (mon) brackets cannot have crossing bonds."
 LineWidth="1"
 AS="N"
 HDot="yes"
/><n
 id="4511"
 p="643.56 548.56"
 Z="1869"
 color="14"
 NodeType="Fragment"
 NeedsClean="yes"
 AS="N"
><fragment
 id="26496"
><n
 id="26456"
 p="643.56 548.56"
 Z="305"
 Element="1"
 NumHydrogens="0"
 Isotope="3"
 NeedsClean="yes"
><t
 p="639.89 553.26"
 BoundingBox="639.89 543.23 647.23 553.26"
 LabelJustification="Left"
><s font="3" size="12" color="0" face="96">T</s></t></n><n
 id="26457"
 p="643.56 531.56"
 Z="306"
 Element="1"
 NumHydrogens="0"
 Charge="1"
 Isotope="3"
 NeedsClean="yes"
><t
 p="639.89 536.26"
 BoundingBox="639.89 525 652.48 536.26"
 LabelJustification="Left"
 LabelAlignment="Left"
><s font="3" size="12" color="0" face="96">T+</s></t></n><n
 id="26458"
 p="643.56 565.56"
 Z="307"
 NodeType="ExternalConnectionPoint"
/><b
 id="26459"
 Z="308"
 B="26458"
 E="26456"
/></fragment><t
 p="640.26 552.81"
 BoundingBox="640.26 543.77 653.46 552.81"
 color="14"
 LabelJustification="Left"
 LabelAlignment="Left"
><s font="3" size="10.8" color="14" face="97">TT</s></t></n><n
 id="4519"
 p="658.28 574.06"
 Z="1870"
 color="18"
 Warning="Monomer (mon) brackets cannot have crossing bonds."
 LineWidth="1"
 AS="N"
 HDot="yes"
/><n
 id="4520"
 p="628.84 591.05"
 Z="1871"
 color="18"
 Warning="Monomer (mon) brackets cannot have crossing bonds."
 LineWidth="1"
 AS="N"
 HDot="yes"
/><b
 id="4521"
 Z="1863"
 color="16"
 LineWidth="1"
 B="4508"
 E="4509"
 Order="2"
 BS="N"
 BondCircularOrdering="4524 4525 4522 4523"
/><b
 id="4522"
 Z="1864"
 LineWidth="1"
 B="4509"
 E="4519"
 BS="N"
/><b
 id="4523"
 Z="1865"
 LineWidth="1"
 B="4509"
 E="4511"
 BS="N"
/><b
 id="4524"
 Z="1866"
 color="16"
 LineWidth="1"
 B="4508"
 E="4510"
 BS="N"
/><b
 id="4525"
 Z="1867"
 LineWidth="1"
 B="4508"
 E="4520"
 BS="N"
/><graphic
 id="4526"
 BoundingBox="658.02 540.69 649.02 540.69"
 Z="1872"
 color="14"
 LineWidth="1"
 GraphicType="Symbol"
 SymbolType="CirclePlus"
><represent attribute="Charge" object="4511"/></graphic></fragment><fragment
 id="11409"
 BoundingBox="102.65 539.84 154.05 580.68"
 Z="1874"
><n
 id="11410"
 p="119.87 578.19"
 Z="1873"
 color="15"
 AS="N"
/><n
 id="11411"
 p="134.59 569.71"
 Z="1875"
 color="15"
 AS="N"
/><n
 id="11412"
 p="134.59 552.71"
 Z="1878"
 color="14"
 NodeType="Fragment"
 NeedsClean="yes"
 AS="N"
><fragment
 id="26497"
><n
 id="26462"
 p="134.59 552.71"
 Z="322"
 Element="1"
 NumHydrogens="0"
 Isotope="3"
 NeedsClean="yes"
><t
 p="130.92 557.41"
 BoundingBox="130.92 547.38 138.26 557.41"
 LabelJustification="Left"
><s font="3" size="12" color="0" face="96">T</s></t></n><n
 id="26463"
 p="134.59 535.71"
 Z="323"
 Element="1"
 NumHydrogens="0"
 Charge="1"
 Isotope="3"
 NeedsClean="yes"
><t
 p="130.92 540.41"
 BoundingBox="130.92 529.15 143.51 540.41"
 LabelJustification="Left"
 LabelAlignment="Left"
><s font="3" size="12" color="0" face="96">T+</s></t></n><n
 id="26464"
 p="134.59 569.71"
 Z="324"
 NodeType="ExternalConnectionPoint"
/><b
 id="26465"
 Z="325"
 B="26464"
 E="26462"
/></fragment><t
 p="131.29 556.96"
 BoundingBox="131.29 547.92 144.49 556.96"
 color="14"
 LabelJustification="Left"
 LabelAlignment="Left"
><s font="3" size="10.8" color="14" face="97">TT</s></t></n><n
 id="11418"
 p="149.31 578.18"
 Z="1880"
 color="18"
 Warning="Monomer (mon) brackets cannot have crossing bonds."
 LineWidth="1"
 AS="N"
 HDot="yes"
/><n
 id="11419"
 p="105.15 569.71"
 Z="1882"
 color="18"
 Warning="Monomer (mon) brackets cannot have crossing bonds."
 LineWidth="1"
 AS="N"
 HDot="yes"
/><b
 id="11420"
 Z="1876"
 color="16"
 LineWidth="1"
 B="11410"
 E="11411"
 Order="2"
 BS="E"
 BondCircularOrdering="11423 0 11422 11421"
/><b
 id="11421"
 Z="1877"
 LineWidth="1"
 B="11411"
 E="11412"
 BS="N"
/><b
 id="11422"
 Z="1879"
 LineWidth="1"
 B="11411"
 E="11418"
 BS="N"
/><b
 id="11423"
 Z="1881"
 color="16"
 LineWidth="1"
 B="11410"
 E="11419"
 BS="N"
/><graphic
 id="20490"
 BoundingBox="149.05 544.84 140.05 544.84"
 Z="1970"
 color="14"
 LineWidth="1"
 GraphicType="Symbol"
 SymbolType="CirclePlus"
><represent attribute="Charge" object="11412"/></graphic></fragment><fragment
 id="11454"
 BoundingBox="221.10 546.02 269.78 573.71"
 Z="1885"
><n
 id="11455"
 p="221.68 555.90"
 Z="1883"
 color="16"
 AS="N"
/><n
 id="11456"
 p="226.09 572.32"
 Z="1884"
 AS="N"
/><n
 id="11457"
 p="243.06 573.19"
 Z="1886"
 AS="N"
/><n
 id="11458"
 p="249.16 557.34"
 Z="1887"
 color="16"
 AS="N"
/><n
 id="11459"
 p="235.94 546.64"
 Z="1888"
 color="16"
 AS="N"
/><n
 id="11460"
 p="265.58 552.94"
 Z="1894"
 color="16"
 Element="8"
 NumHydrogens="0"
 NeedsClean="yes"
 AS="N"
><t
 p="261.38 557.19"
 BoundingBox="261.38 548.03 269.78 557.34"
 color="16"
 LabelJustification="Left"
><s font="3" size="10.8" color="16" face="97">O</s></t></n><b
 id="11461"
 Z="1889"
 LineWidth="1"
 B="11455"
 E="11456"
 BS="N"
/><b
 id="11462"
 Z="1890"
 LineWidth="1"
 B="11456"
 E="11457"
 BS="N"
/><b
 id="11463"
 Z="1891"
 LineWidth="1"
 B="11457"
 E="11458"
 BS="N"
/><b
 id="11464"
 Z="1892"
 color="16"
 LineWidth="1"
 B="11458"
 E="11459"
 BS="N"
/><b
 id="11465"
 Z="1893"
 color="16"
 LineWidth="1"
 B="11459"
 E="11455"
 Order="2"
 BS="N"
 BondCircularOrdering="11464 0 0 11461"
/><b
 id="11466"
 Z="1895"
 color="16"
 LineWidth="1"
 B="11458"
 E="11460"
 Order="2"
 BS="N"
/></fragment><fragment
 id="18408"
 BoundingBox="243.38 559.83 243.43 559.88"
 Z="1902"
><n
 id="18409"
 p="243.43 559.88"
 Z="1903"
 Warning="This unlabeled atom is connected to no bonds, and may appear to be invisible."
 AS="N"
/></fragment><fragment
 id="18633"
 BoundingBox="92.53 292.43 215.36 355.38"
 Z="1933"
><n
 id="18659"
 p="122.38 301.48"
 Z="1914"
 AS="N"
/><n
 id="18657"
 p="107.70 293.01"
 Z="1915"
 AS="N"
/><n
 id="18655"
 p="93.03 301.49"
 Z="1916"
 AS="N"
/><n
 id="18653"
 p="93.03 318.42"
 Z="1917"
 AS="N"
/><n
 id="18651"
 p="107.70 326.89"
 Z="1918"
 AS="N"
/><n
 id="18649"
 p="122.38 318.43"
 Z="1920"
 AS="N"
/><n
 id="18641"
 p="137.05 326.89"
 Z="1922"
 AS="N"
/><n
 id="18639"
 p="151.72 318.42"
 Z="1924"
 AS="N"
/><n
 id="18638"
 p="210.40 352.30"
 Z="1926"
 color="16"
 Element="8"
 NumHydrogens="0"
 NeedsClean="yes"
 AS="N"
><t
 p="206.96 355.23"
 BoundingBox="206.96 346.07 215.36 355.38"
 color="16"
 LabelJustification="Left"
><s font="3" size="10.8" color="16" face="97">O</s></t></n><n
 id="18637"
 p="166.39 326.89"
 Z="1928"
 Element="8"
 NumHydrogens="0"
 NeedsClean="yes"
 AS="N"
><t
 p="162.19 331.14"
 BoundingBox="162.19 321.98 170.59 331.29"
 LabelJustification="Left"
><s font="3" size="10.8" color="0" face="97">O</s></t></n><n
 id="18636"
 p="181.06 318.42"
 Z="1930"
 color="16"
 AS="N"
/><n
 id="18635"
 p="195.74 326.89"
 Z="1932"
 color="16"
 AS="N"
/><n
 id="18634"
 p="195.73 343.84"
 Z="1934"
 color="16"
 AS="N"
/><b
 id="18666"
 Z="1908"
 LineWidth="1"
 B="18659"
 E="18649"
 BS="N"
/><b
 id="18665"
 Z="1909"
 LineWidth="1"
 B="18657"
 E="18659"
 Order="2"
 BS="N"
 BondCircularOrdering="0 18664 18666 0"
/><b
 id="18664"
 Z="1910"
 LineWidth="1"
 B="18655"
 E="18657"
 BS="N"
/><b
 id="18663"
 Z="1911"
 LineWidth="1"
 B="18653"
 E="18655"
 Order="2"
 BS="N"
 BondCircularOrdering="0 18662 18664 0"
/><b
 id="18662"
 Z="1912"
 LineWidth="1"
 B="18651"
 E="18653"
 BS="N"
/><b
 id="18661"
 Z="1913"
 LineWidth="1"
 B="18649"
 E="18651"
 Order="2"
 BS="N"
 BondCircularOrdering="18650 18666 18662 0"
/><b
 id="18650"
 Z="1919"
 LineWidth="1"
 B="18641"
 E="18649"
 BS="N"
/><b
 id="18648"
 Z="1921"
 LineWidth="1"
 B="18639"
 E="18641"
 BS="N"
/><b
 id="18646"
 Z="1923"
 LineWidth="1"
 B="18637"
 E="18639"
 BS="N"
/><b
 id="18645"
 Z="1925"
 color="16"
 LineWidth="1"
 B="18634"
 E="18638"
 Order="2"
 BS="N"
/><b
 id="18644"
 Z="1927"
 LineWidth="1"
 B="18637"
 E="18636"
 BS="N"
/><b
 id="18643"
 Z="1929"
 color="16"
 LineWidth="1"
 B="18635"
 E="18636"
 Order="2"
 BS="Z"
 BondCircularOrdering="18642 0 0 18644"
/><b
 id="18642"
 Z="1931"
 color="16"
 LineWidth="1"
 B="18634"
 E="18635"
 BS="N"
/></fragment><fragment
 id="19856"
 BoundingBox="690.11 549.53 797.58 585.80"
 Z="1937"
><n
 id="19857"
 p="752.44 576.72"
 Z="1935"
 Element="8"
 NumHydrogens="0"
 NeedsClean="yes"
 AS="N"
><t
 p="748.24 580.97"
 BoundingBox="748.24 571.81 756.64 581.12"
 LabelJustification="Left"
><s font="3" size="10.8" color="0" face="97">O</s></t></n><n
 id="19858"
 p="767.16 585.22"
 Z="1936"
 AS="N"
/><n
 id="19859"
 p="781.88 576.71"
 Z="1938"
 AS="N"
/><n
 id="19860"
 p="781.88 559.72"
 Z="1939"
 Geometry="Tetrahedral"
 AS="S"
 BondOrdering="19871 19872 19875 0"
/><n
 id="19861"
 p="767.16 551.22"
 Z="1940"
 AS="N"
/><n
 id="19862"
 p="752.44 559.72"
 Z="1941"
 Geometry="Tetrahedral"
 AS="R"
 BondOrdering="19874 19873 0 19876"
/><n
 id="19863"
 p="796.60 551.22"
 Z="1948"
 AS="N"
/><n
 id="19864"
 p="737.72 551.22"
 Z="1950"
 color="19"
 AS="N"
/><n
 id="19865"
 p="722.99 559.72"
 Z="1952"
 color="19"
 AS="N"
/><n
 id="19866"
 p="708.27 551.22"
 Z="1954"
 color="19"
 AS="N"
/><n
 id="19867"
 p="722.99 576.72"
 Z="1956"
 color="16"
 AS="N"
/><n
 id="22341"
 p="693.55 559.72"
 Z="2109"
 color="19"
 Element="8"
 NumHydrogens="0"
 NeedsClean="yes"
 AS="N"
><t
 p="690.11 565.29"
 BoundingBox="690.11 556.14 698.52 565.44"
 color="19"
 LabelJustification="Left"
><s font="3" size="10.8" color="19" face="97">O</s></t></n><b
 id="19869"
 Z="1942"
 LineWidth="1"
 B="19857"
 E="19858"
 BS="N"
/><b
 id="19870"
 Z="1943"
 LineWidth="1"
 B="19858"
 E="19859"
 BS="N"
/><b
 id="19871"
 Z="1944"
 LineWidth="1"
 B="19859"
 E="19860"
 BS="N"
/><b
 id="19872"
 Z="1945"
 LineWidth="1"
 B="19860"
 E="19861"
 BS="N"
/><b
 id="19873"
 Z="1946"
 LineWidth="1"
 B="19861"
 E="19862"
 BS="N"
/><b
 id="19874"
 Z="1947"
 LineWidth="1"
 B="19862"
 E="19857"
 BS="N"
/><b
 id="19875"
 Z="1949"
 LineWidth="1"
 B="19860"
 E="19863"
 Display="WedgeBegin"
 BS="N"
/><b
 id="19876"
 Z="1951"
 LineWidth="1"
 B="19862"
 E="19864"
 Display="WedgeBegin"
 BS="N"
/><b
 id="19877"
 Z="1953"
 color="19"
 LineWidth="1"
 B="19864"
 E="19865"
 Order="2"
 BS="E"
 BondCircularOrdering="19876 0 19878 19879"
/><b
 id="19878"
 Z="1955"
 color="19"
 LineWidth="1"
 B="19865"
 E="19866"
 BS="N"
/><b
 id="19879"
 Z="1957"
 LineWidth="1"
 B="19865"
 E="19867"
 BS="N"
/><b
 id="22342"
 Z="2110"
 color="19"
 LineWidth="1"
 B="19866"
 E="22341"
 Order="2"
 BS="N"
/></fragment><fragment
 id="20129"
 BoundingBox="408.52 183.96 457.75 221.50"
 Z="1959"
><n
 id="20130"
 p="408.77 193.01"
 Z="1960"
 AS="N"
/><n
 id="20131"
 p="423.45 184.54"
 Z="1961"
 color="16"
 AS="N"
/><n
 id="20132"
 p="438.12 193"
 Z="1963"
 color="16"
 AS="N"
/><n
 id="20133"
 p="438.12 209.94"
 Z="1965"
 color="16"
 AS="N"
/><n
 id="20134"
 p="452.79 218.42"
 Z="1966"
 color="16"
 Element="8"
 NumHydrogens="0"
 NeedsClean="yes"
 AS="N"
><t
 p="449.35 221.35"
 BoundingBox="449.35 212.19 457.75 221.50"
 color="16"
 LabelJustification="Left"
><s font="3" size="10.8" color="16" face="97">O</s></t></n><b
 id="20136"
 Z="1962"
 LineWidth="1"
 B="20130"
 E="20131"
 BS="N"
/><b
 id="20137"
 Z="1964"
 color="16"
 LineWidth="1"
 B="20131"
 E="20132"
 Order="2"
 BS="Z"
 BondCircularOrdering="0 20136 20139 0"
/><b
 id="20138"
 Z="1967"
 color="16"
 LineWidth="1"
 B="20133"
 E="20134"
 Order="2"
 BS="N"
/><b
 id="20139"
 Z="1968"
 color="16"
 LineWidth="1"
 B="20133"
 E="20132"
 BS="N"
/></fragment><fragment
 id="20593"
 BoundingBox="543.56 171.15 603.95 234.30"
 Z="1971"
><n
 id="20594"
 p="559.30 205.74"
 Z="1972"
 color="16"
 AS="N"
/><n
 id="20595"
 p="574.01 197.24"
 Z="1973"
 AS="N"
/><n
 id="20596"
 p="588.73 205.73"
 Z="1975"
 AS="N"
/><n
 id="20597"
 p="603.45 197.22"
 Z="1976"
 AS="N"
/><n
 id="20598"
 p="603.45 180.23"
 Z="1977"
 AS="N"
/><n
 id="20599"
 p="588.73 171.73"
 Z="1978"
 AS="N"
/><n
 id="20600"
 p="574.02 180.23"
 Z="1979"
 AS="N"
/><n
 id="20608"
 p="559.30 222.74"
 Z="1986"
 color="16"
 AS="N"
/><n
 id="20610"
 p="544.57 197.25"
 Z="1988"
 color="16"
 AS="N"
/><n
 id="20616"
 p="574.03 231.23"
 Z="1990"
 color="16"
 Element="8"
 NumHydrogens="0"
 NeedsClean="yes"
 AS="N"
><t
 p="570.59 234.15"
 BoundingBox="570.59 225 578.99 234.30"
 color="16"
 LabelJustification="Left"
><s font="3" size="10.8" color="16" face="97">O</s></t></n><b
 id="20601"
 Z="1974"
 LineWidth="1"
 B="20594"
 E="20595"
 BS="N"
/><b
 id="20602"
 Z="1980"
 LineWidth="1"
 B="20595"
 E="20596"
 Order="2"
 BS="N"
 BondCircularOrdering="20607 20601 0 20603"
/><b
 id="20603"
 Z="1981"
 LineWidth="1"
 B="20596"
 E="20597"
 BS="N"
/><b
 id="20604"
 Z="1982"
 LineWidth="1"
 B="20597"
 E="20598"
 Order="2"
 BS="N"
 BondCircularOrdering="20603 0 0 20605"
/><b
 id="20605"
 Z="1983"
 LineWidth="1"
 B="20598"
 E="20599"
 BS="N"
/><b
 id="20606"
 Z="1984"
 LineWidth="1"
 B="20599"
 E="20600"
 Order="2"
 BS="N"
 BondCircularOrdering="20605 0 0 20607"
/><b
 id="20607"
 Z="1985"
 LineWidth="1"
 B="20600"
 E="20595"
 BS="N"
/><b
 id="20609"
 Z="1987"
 color="16"
 LineWidth="1"
 B="20594"
 E="20608"
 BS="N"
/><b
 id="20611"
 Z="1989"
 color="16"
 LineWidth="1"
 B="20594"
 E="20610"
 Order="2"
 BS="N"
/><b
 id="20617"
 Z="1991"
 color="16"
 LineWidth="1"
 B="20608"
 E="20616"
 Order="2"
 BS="N"
/></fragment><fragment
 id="21033"
 BoundingBox="438.89 131.38 443.89 136.38"
 Z="1992"
><n
 id="21034"
 p="441.39 133.88"
 Z="1993"
 color="17"
 Warning="Monomer (mon) brackets cannot have crossing bonds."
 LineWidth="1"
 AS="N"
 HDot="yes"
/></fragment><fragment
 id="21035"
 BoundingBox="180.35 98.32 185.35 103.32"
 Z="1994"
><n
 id="21036"
 p="182.85 100.82"
 Z="1995"
 color="17"
 Warning="Monomer (mon) brackets cannot have crossing bonds."
 LineWidth="1"
 AS="N"
 HDot="yes"
/></fragment><fragment
 id="21037"
 BoundingBox="153.85 323.77 153.90 323.82"
 Z="1996"
><n
 id="21038"
 p="153.90 323.82"
 Z="1997"
 Warning="This unlabeled atom is connected to no bonds, and may appear to be invisible."
 AS="N"
/></fragment><fragment
 id="21047"
 BoundingBox="153.85 323.77 153.90 323.82"
 Z="1999"
><n
 id="21048"
 p="153.90 323.82"
 Z="2000"
 Warning="This unlabeled atom is connected to no bonds, and may appear to be invisible."
 AS="N"
/></fragment><fragment
 id="21147"
 BoundingBox="303.83 544.29 377.68 575.20"
 Z="2009"
><n
 id="21148"
 p="304.08 574.62"
 Z="2008"
 AS="N"
/><n
 id="21149"
 p="318.75 566.14"
 Z="2010"
 color="19"
 AS="N"
/><n
 id="21150"
 p="333.42 574.62"
 Z="2012"
 color="19"
 AS="N"
/><n
 id="21151"
 p="348.09 566.14"
 Z="2014"
 color="19"
 AS="N"
/><n
 id="21152"
 p="362.77 574.62"
 Z="2016"
 AS="N"
/><n
 id="21153"
 p="377.43 566.14"
 Z="2018"
 AS="N"
/><n
 id="21165"
 p="318.75 549.20"
 Z="2020"
 color="19"
 Element="8"
 NumHydrogens="0"
 NeedsClean="yes"
 AS="N"
><t
 p="314.55 553.45"
 BoundingBox="314.55 544.29 322.95 553.60"
 color="19"
 LabelJustification="Left"
><s font="3" size="10.8" color="19" face="97">O</s></t></n><b
 id="21155"
 Z="2011"
 LineWidth="1"
 B="21148"
 E="21149"
 BS="N"
/><b
 id="21156"
 Z="2013"
 color="19"
 LineWidth="1"
 B="21149"
 E="21150"
 BS="N"
/><b
 id="21157"
 Z="2015"
 color="19"
 LineWidth="1"
 B="21150"
 E="21151"
 Order="2"
 BS="E"
 BondCircularOrdering="21156 0 21158 0"
/><b
 id="21158"
 Z="2017"
 LineWidth="1"
 B="21151"
 E="21152"
 BS="N"
/><b
 id="21159"
 Z="2019"
 LineWidth="1"
 B="21152"
 E="21153"
 BS="N"
/><b
 id="21166"
 Z="2021"
 color="19"
 LineWidth="1"
 B="21149"
 E="21165"
 Order="2"
 BS="N"
/></fragment><fragment
 id="21830"
 BoundingBox="509.31 543.19 573.71 584.63"
 Z="2027"
><n
 id="21831"
 p="539.53 581.55"
 Z="2026"
 color="17"
 AS="N"
/><n
 id="21832"
 p="554.25 573.06"
 Z="2028"
 color="17"
 AS="u"
/><n
 id="21833"
 p="554.25 556.06"
 Z="2031"
 color="14"
 NodeType="Fragment"
 NeedsClean="yes"
 AS="N"
><fragment
 id="26498"
><n
 id="26468"
 p="554.25 556.06"
 Z="458"
 Element="1"
 NumHydrogens="0"
 Isotope="3"
 NeedsClean="yes"
><t
 p="550.58 560.76"
 BoundingBox="550.58 550.73 557.92 560.76"
 LabelJustification="Left"
><s font="3" size="12" color="0" face="96">T</s></t></n><n
 id="26469"
 p="554.25 539.06"
 Z="459"
 Element="1"
 NumHydrogens="0"
 Charge="1"
 Isotope="3"
 NeedsClean="yes"
><t
 p="550.58 543.76"
 BoundingBox="550.58 532.50 563.17 543.76"
 LabelJustification="Left"
 LabelAlignment="Left"
><s font="3" size="12" color="0" face="96">T+</s></t></n><n
 id="26470"
 p="554.25 573.06"
 Z="460"
 NodeType="ExternalConnectionPoint"
/><b
 id="26471"
 Z="461"
 B="26470"
 E="26468"
/></fragment><t
 p="550.95 560.31"
 BoundingBox="550.95 551.27 564.15 560.31"
 color="14"
 LabelJustification="Left"
 LabelAlignment="Left"
><s font="3" size="10.8" color="14" face="97">TT</s></t></n><n
 id="21841"
 p="568.98 581.54"
 Z="2033"
 color="17"
 Warning="Monomer (mon) brackets cannot have crossing bonds."
 LineWidth="1"
 AS="N"
 HDot="yes"
/><n
 id="21842"
 p="524.81 573.06"
 Z="2035"
 color="17"
 AS="N"
/><n
 id="21852"
 p="510.10 581.56"
 Z="2037"
 color="17"
 AS="N"
/><b
 id="21843"
 Z="2029"
 color="16"
 LineWidth="1"
 B="21831"
 E="21832"
 BS="N"
/><b
 id="21844"
 Z="2030"
 color="17"
 LineWidth="1"
 B="21832"
 E="21833"
 BS="N"
/><b
 id="21845"
 Z="2032"
 color="17"
 LineWidth="1"
 B="21832"
 E="21841"
 BS="N"
/><b
 id="21846"
 Z="2034"
 color="16"
 LineWidth="1"
 B="21831"
 E="21842"
 Order="2"
 BS="N"
 BondCircularOrdering="0 21843 0 21853"
/><b
 id="21853"
 Z="2038"
 color="17"
 LineWidth="1"
 B="21842"
 E="21852"
 Display="Wavy"
 BS="N"
/><graphic
 id="21847"
 BoundingBox="568.71 548.19 559.71 548.19"
 Z="2036"
 color="14"
 LineWidth="1"
 GraphicType="Symbol"
 SymbolType="CirclePlus"
><represent attribute="Charge" object="21833"/></graphic></fragment><fragment
 id="21854"
 BoundingBox="507.15 579.33 512.15 584.33"
 Z="2039"
><n
 id="21855"
 p="509.65 581.83"
 Z="2040"
 color="17"
 Warning="Monomer (mon) brackets cannot have crossing bonds."
 LineWidth="1"
 AS="N"
 HDot="yes"
/></fragment><fragment
 id="21871"
 BoundingBox="513.80 592.39 530.74 605.24"
 Z="2044"
><n
 id="21870"
 p="517 597.52"
 Z="2043"
 color="20"
 NodeType="Fragment"
 NeedsClean="yes"
 AS="N"
><fragment
 id="26499"
><n
 id="21983"
 p="500.65 597.52"
 Z="1344"
 Element="16"
 NumHydrogens="0"
 NeedsClean="yes"
><t
 p="497.32 601.42"
 BoundingBox="497.32 592.90 503.98 601.52"
 LabelJustification="Left"
><s font="3" size="10" color="0" face="96">S</s></t></n><n
 id="21984"
 p="517.59 597.52"
 Z="1345"
 Element="7"
 NumHydrogens="0"
 Charge="1"
 NeedsClean="yes"
><t
 p="513.98 601.42"
 BoundingBox="513.98 591.97 525.58 601.42"
 LabelJustification="Left"
 LabelAlignment="Left"
><s font="3" size="10" color="0" face="96">N+</s></t></n><n
 id="21985"
 p="534.53 597.52"
 Z="1346"
 Element="7"
 NumHydrogens="0"
 Charge="-1"
 NeedsClean="yes"
><t
 p="530.92 601.42"
 BoundingBox="530.92 593.08 540.64 601.42"
 LabelJustification="Left"
 LabelAlignment="Left"
><s font="3" size="10" color="0" face="96">N-</s></t></n><b
 id="21986"
 Z="1347"
 B="21984"
 E="21985"
 Order="2"
/><b
 id="21987"
 Z="1348"
 B="21983"
 E="21984"
 Order="2"
/></fragment><t
 p="513.80 601.29"
 BoundingBox="513.80 592.39 530.74 605.24"
 color="20"
 LabelJustification="Left"
 LabelLineHeight="auto"
 LineHeight="auto"
 LabelAlignment="Left"
><s font="3" size="9.6" color="20" face="1">S</s><s font="3" size="9.6" color="20" face="33">N</s><s font="3" size="9.6" color="20" face="1">2</s></t></n></fragment><fragment
 id="21872"
 BoundingBox="497.66 559.87 516.88 570.08"
 Z="2046"
><n
 id="21873"
 p="500.86 564.26"
 Z="2045"
 color="19"
 Warning="ChemDraw can&apos;t interpret this label."
 NodeType="Unspecified"
 NeedsClean="yes"
 AS="N"
><t
 p="497.66 568.03"
 BoundingBox="497.66 559.87 516.88 570.08"
 color="19"
 LabelJustification="Left"
 LabelAlignment="Left"
><s font="3" size="9.6" color="19" face="1">S</s><s font="3" size="9.6" color="19" face="33">N</s><s font="3" size="9.6" color="19" face="1">2&apos;</s></t></n></fragment><fragment
 id="22165"
 BoundingBox="806.67 303.97 897.10 341.52"
 Z="2052"
><n
 id="22166"
 p="848.12 313.04"
 Z="2053"
 AS="N"
/><n
 id="22167"
 p="862.79 304.56"
 Z="2054"
 color="16"
 AS="N"
/><n
 id="22168"
 p="877.47 313.04"
 Z="2056"
 color="16"
 AS="N"
/><n
 id="22169"
 p="877.47 329.98"
 Z="2058"
 color="16"
 AS="N"
/><n
 id="22170"
 p="892.14 338.44"
 Z="2059"
 color="16"
 Element="8"
 NumHydrogens="0"
 NeedsClean="yes"
 AS="N"
><t
 p="888.70 341.37"
 BoundingBox="888.70 332.21 897.10 341.52"
 color="16"
 LabelJustification="Left"
><s font="3" size="10.8" color="16" face="97">O</s></t></n><n
 id="22171"
 p="833.40 304.55"
 Z="2062"
 AS="N"
/><n
 id="22172"
 p="818.67 313.06"
 Z="2067"
 Element="8"
 NumHydrogens="1"
 NeedsClean="yes"
 AS="N"
><t
 p="822.87 317.31"
 BoundingBox="806.67 308.15 822.87 317.46"
 LabelJustification="Right"
 Justification="Right"
 LabelAlignment="Right"
><s font="3" size="10.8" color="0" face="97">OH</s></t></n><b
 id="22173"
 Z="2055"
 LineWidth="1"
 B="22166"
 E="22167"
 BS="N"
/><b
 id="22174"
 Z="2057"
 color="16"
 LineWidth="1"
 B="22167"
 E="22168"
 Order="2"
 BS="Z"
 BondCircularOrdering="0 22173 22176 0"
/><b
 id="22175"
 Z="2060"
 color="16"
 LineWidth="1"
 B="22169"
 E="22170"
 Order="2"
 BS="N"
/><b
 id="22176"
 Z="2061"
 color="16"
 LineWidth="1"
 B="22169"
 E="22168"
 BS="N"
/><b
 id="22177"
 Z="2063"
 LineWidth="1"
 B="22166"
 E="22171"
 BS="N"
/><b
 id="22178"
 Z="2068"
 LineWidth="1"
 B="22171"
 E="22172"
 BS="N"
/></fragment><fragment
 id="22179"
 BoundingBox="112.94 425.05 194.80 462.60"
 Z="2069"
><n
 id="22180"
 p="145.81 434.12"
 Z="2070"
 AS="N"
/><n
 id="22181"
 p="160.49 425.64"
 Z="2071"
 color="16"
 AS="N"
/><n
 id="22182"
 p="175.16 434.12"
 Z="2073"
 color="16"
 AS="N"
/><n
 id="22183"
 p="175.16 451.06"
 Z="2075"
 color="16"
 AS="N"
/><n
 id="22184"
 p="189.84 459.52"
 Z="2076"
 color="16"
 Element="8"
 NumHydrogens="0"
 NeedsClean="yes"
 AS="N"
><t
 p="186.40 462.45"
 BoundingBox="186.40 453.29 194.80 462.60"
 color="16"
 LabelJustification="Left"
><s font="3" size="10.8" color="16" face="97">O</s></t></n><n
 id="22185"
 p="131.09 425.63"
 Z="2079"
 AS="N"
/><n
 id="22186"
 p="116.37 434.14"
 Z="2083"
 Element="8"
 NumHydrogens="0"
 NeedsClean="yes"
 AS="N"
><t
 p="112.94 439.71"
 BoundingBox="112.94 430.56 121.34 439.86"
 LabelJustification="Left"
 LabelAlignment="Right"
><s font="3" size="10.8" color="0" face="97">O</s></t></n><b
 id="22187"
 Z="2072"
 LineWidth="1"
 B="22180"
 E="22181"
 BS="N"
/><b
 id="22188"
 Z="2074"
 color="16"
 LineWidth="1"
 B="22181"
 E="22182"
 Order="2"
 BS="Z"
 BondCircularOrdering="0 22187 22190 0"
/><b
 id="22189"
 Z="2077"
 color="16"
 LineWidth="1"
 B="22183"
 E="22184"
 Order="2"
 BS="N"
/><b
 id="22190"
 Z="2078"
 color="16"
 LineWidth="1"
 B="22183"
 E="22182"
 BS="N"
/><b
 id="22191"
 Z="2080"
 LineWidth="1"
 B="22180"
 E="22185"
 BS="N"
/><b
 id="22192"
 Z="2084"
 LineWidth="1"
 B="22185"
 E="22186"
 Order="2"
 BS="N"
/></fragment><fragment
 id="22214"
 BoundingBox="674.21 294.39 764.53 353.27"
 Z="2089"
><n
 id="22215"
 p="715.55 324.78"
 Z="2090"
 AS="N"
/><n
 id="22216"
 p="730.22 316.30"
 Z="2091"
 color="16"
 AS="N"
/><n
 id="22217"
 p="744.89 324.78"
 Z="2093"
 color="16"
 AS="N"
/><n
 id="22218"
 p="744.89 341.72"
 Z="2095"
 color="16"
 AS="N"
/><n
 id="22219"
 p="759.57 350.19"
 Z="2096"
 color="16"
 Element="8"
 NumHydrogens="0"
 NeedsClean="yes"
 AS="N"
><t
 p="756.13 353.12"
 BoundingBox="756.13 343.96 764.53 353.27"
 color="16"
 LabelJustification="Left"
><s font="3" size="10.8" color="16" face="97">O</s></t></n><n
 id="22220"
 p="700.88 316.30"
 Z="2099"
 AS="N"
/><n
 id="22221"
 p="686.21 324.78"
 Z="2103"
 Element="8"
 NumHydrogens="1"
 NeedsClean="yes"
 AS="N"
><t
 p="690.41 329.03"
 BoundingBox="674.21 319.87 690.41 329.18"
 LabelJustification="Right"
 Justification="Right"
 LabelAlignment="Right"
><s font="3" size="10.8" color="0" face="97">OH</s></t></n><n
 id="22225"
 p="700.88 299.30"
 Z="2106"
 Element="8"
 NumHydrogens="0"
 NeedsClean="yes"
 AS="N"
><t
 p="696.68 303.55"
 BoundingBox="696.68 294.39 705.08 303.70"
 LabelJustification="Left"
><s font="3" size="10.8" color="0" face="97">O</s></t></n><b
 id="22226"
 Z="2092"
 LineWidth="1"
 B="22215"
 E="22216"
 BS="N"
/><b
 id="22227"
 Z="2094"
 color="16"
 LineWidth="1"
 B="22216"
 E="22217"
 Order="2"
 BS="Z"
 BondCircularOrdering="0 22226 22229 0"
/><b
 id="22228"
 Z="2097"
 color="16"
 LineWidth="1"
 B="22218"
 E="22219"
 Order="2"
 BS="N"
/><b
 id="22229"
 Z="2098"
 color="16"
 LineWidth="1"
 B="22218"
 E="22217"
 BS="N"
/><b
 id="22230"
 Z="2100"
 LineWidth="1"
 B="22215"
 E="22220"
 BS="N"
/><b
 id="22231"
 Z="2104"
 LineWidth="1"
 B="22220"
 E="22221"
 BS="N"
/><b
 id="22235"
 Z="2107"
 LineWidth="1"
 B="22220"
 E="22225"
 Order="2"
 BS="N"
/></fragment><fragment
 id="19515"
 BoundingBox="423.29 653.81 537.72 795.27"
 Z="2164"
><n
 id="19516"
 p="537.14 717.25"
 Z="2119"
 AS="N"
/><n
 id="19517"
 p="528.64 731.97"
 Z="2121"
 AS="N"
/><n
 id="19518"
 p="537.14 746.70"
 Z="2123"
 AS="N"
/><n
 id="19519"
 p="528.64 761.42"
 Z="2125"
 AS="N"
/><n
 id="19520"
 p="511.64 761.42"
 Z="2127"
 AS="N"
/><n
 id="19521"
 p="503.14 776.14"
 Z="2129"
 AS="N"
/><n
 id="19522"
 p="477.64 790.87"
 Z="2131"
 Element="8"
 NumHydrogens="0"
 NeedsClean="yes"
 AS="N"
><t
 p="473.44 795.12"
 BoundingBox="473.44 785.96 481.84 795.27"
 LabelJustification="Left"
><s font="3" size="10.8" color="0" face="97">O</s></t></n><n
 id="19523"
 p="486.14 776.14"
 Z="2133"
 AS="N"
/><n
 id="19524"
 p="527.80 700.05"
 Z="2135"
 AS="N"
/><n
 id="19525"
 p="526.19 664.93"
 Z="2138"
 Element="8"
 NumHydrogens="0"
 NeedsClean="yes"
 AS="N"
><t
 p="521.99 669.18"
 BoundingBox="521.99 660.02 530.39 669.33"
 LabelJustification="Left"
><s font="3" size="10.8" color="0" face="97">O</s></t></n><n
 id="19526"
 p="477.64 761.42"
 Z="2140"
 Element="8"
 NumHydrogens="0"
 NeedsClean="yes"
 AS="N"
><t
 p="473.44 765.67"
 BoundingBox="473.44 756.51 481.84 765.82"
 LabelJustification="Left"
 LabelAlignment="Right"
><s font="3" size="10.8" color="0" face="97">O</s></t></n><n
 id="19527"
 p="452.23 776.09"
 Z="2142"
 AS="N"
/><n
 id="19528"
 p="460.70 761.42"
 Z="2144"
 Geometry="Tetrahedral"
 AS="R"
 BondOrdering="19551 19552 0 19553"
/><n
 id="19529"
 p="435.29 746.74"
 Z="2146"
 Element="8"
 NumHydrogens="1"
 NeedsClean="yes"
 AS="N"
><t
 p="439.49 750.99"
 BoundingBox="423.29 741.83 439.49 751.14"
 LabelJustification="Right"
 Justification="Right"
 LabelAlignment="Right"
><s font="3" size="10.8" color="0" face="97">OH</s></t></n><n
 id="19530"
 p="452.22 746.74"
 Z="2148"
 Geometry="Tetrahedral"
 AS="S"
 BondOrdering="19553 19554 19555 0"
/><n
 id="19531"
 p="460.70 732.08"
 Z="2150"
 AS="N"
/><n
 id="19532"
 p="469.16 717.41"
 Z="2152"
 AS="N"
/><n
 id="19533"
 p="477.64 702.73"
 Z="2154"
 AS="N"
/><n
 id="19534"
 p="486.10 688.06"
 Z="2156"
 AS="N"
/><n
 id="19535"
 p="486.11 658.72"
 Z="2158"
 Element="8"
 NumHydrogens="1"
 NeedsClean="yes"
 AS="N"
><t
 p="490.31 662.97"
 BoundingBox="474.11 653.81 490.31 663.12"
 LabelJustification="Right"
 Justification="Right"
 LabelAlignment="Right"
><s font="3" size="10.8" color="0" face="97">OH</s></t></n><n
 id="19536"
 p="494.58 673.39"
 Z="2160"
 Geometry="Tetrahedral"
 AS="S"
 BondOrdering="19559 19560 0 19561"
/><n
 id="19537"
 p="511.52 673.38"
 Z="2162"
 Geometry="Tetrahedral"
 AS="R"
 BondOrdering="19549 19561 0 19562"
/><n
 id="19538"
 p="526.19 681.86"
 Z="2163"
 Geometry="Tetrahedral"
 AS="S"
 BondOrdering="19548 19550 0 19562"
/><b
 id="19539"
 Z="2117"
 LineWidth="1"
 B="19516"
 E="19524"
 BS="N"
/><b
 id="19540"
 Z="2118"
 LineWidth="1"
 B="19517"
 E="19516"
 BS="N"
/><b
 id="19541"
 Z="2120"
 LineWidth="1"
 B="19518"
 E="19517"
 BS="N"
/><b
 id="19542"
 Z="2122"
 LineWidth="1"
 B="19519"
 E="19518"
 BS="N"
/><b
 id="19543"
 Z="2124"
 LineWidth="1"
 B="19520"
 E="19519"
 BS="N"
/><b
 id="19544"
 Z="2126"
 LineWidth="1"
 B="19521"
 E="19520"
 BS="N"
/><b
 id="19545"
 Z="2128"
 LineWidth="1"
 B="19523"
 E="19521"
 BS="N"
/><b
 id="19546"
 Z="2130"
 LineWidth="1"
 B="19523"
 E="19522"
 Order="2"
 BS="N"
/><b
 id="19547"
 Z="2132"
 LineWidth="1"
 B="19526"
 E="19523"
 BS="N"
/><b
 id="19548"
 Z="2134"
 LineWidth="1"
 B="19524"
 E="19538"
 BS="N"
/><b
 id="19549"
 Z="2136"
 LineWidth="1"
 B="19525"
 E="19537"
 Display="WedgeEnd"
 BS="N"
/><b
 id="19550"
 Z="2137"
 LineWidth="1"
 B="19538"
 E="19525"
 Display="WedgeBegin"
 BS="N"
/><b
 id="19551"
 Z="2139"
 LineWidth="1"
 B="19528"
 E="19526"
 BS="N"
/><b
 id="19552"
 Z="2141"
 LineWidth="1"
 B="19528"
 E="19527"
 Display="WedgedHashBegin"
 BS="N"
/><b
 id="19553"
 Z="2143"
 LineWidth="1"
 B="19530"
 E="19528"
 BS="N"
/><b
 id="19554"
 Z="2145"
 LineWidth="1"
 B="19530"
 E="19529"
 Display="WedgeBegin"
 BS="N"
/><b
 id="19555"
 Z="2147"
 LineWidth="1"
 B="19531"
 E="19530"
 BS="N"
/><b
 id="19556"
 Z="2149"
 LineWidth="1"
 B="19532"
 E="19531"
 Order="3"
 BS="N"
/><b
 id="19557"
 Z="2151"
 LineWidth="1"
 B="19533"
 E="19532"
 BS="N"
/><b
 id="19558"
 Z="2153"
 LineWidth="1"
 B="19534"
 E="19533"
 Order="3"
 BS="N"
/><b
 id="19559"
 Z="2155"
 LineWidth="1"
 B="19536"
 E="19534"
 BS="N"
/><b
 id="19560"
 Z="2157"
 LineWidth="1"
 B="19536"
 E="19535"
 Display="WedgedHashBegin"
 BS="N"
/><b
 id="19561"
 Z="2159"
 LineWidth="1"
 B="19537"
 E="19536"
 BS="N"
/><b
 id="19562"
 Z="2161"
 LineWidth="1"
 B="19538"
 E="19537"
 BS="N"
/></fragment><fragment
 id="19563"
 BoundingBox="342.82 654.31 418.08 796.81"
 Z="2192"
><n
 id="19564"
 p="414.88 714.05"
 Z="2167"
 AS="N"
/><n
 id="19565"
 p="407.75 729.41"
 Z="2169"
 AS="N"
/><n
 id="19566"
 p="417.50 743.27"
 Z="2171"
 AS="N"
/><n
 id="19567"
 p="410.37 758.64"
 Z="2173"
 AS="N"
/><n
 id="19568"
 p="393.50 760.15"
 Z="2175"
 AS="N"
/><n
 id="19569"
 p="386.37 775.51"
 Z="2177"
 AS="N"
/><n
 id="19570"
 p="362.37 792.41"
 Z="2179"
 Element="8"
 NumHydrogens="0"
 NeedsClean="yes"
 AS="N"
><t
 p="358.17 796.66"
 BoundingBox="358.17 787.50 366.57 796.81"
 LabelJustification="Left"
><s font="3" size="10.8" color="0" face="97">O</s></t></n><n
 id="19571"
 p="369.50 777.02"
 Z="2181"
 AS="N"
/><n
 id="19572"
 p="405.14 700.18"
 Z="2183"
 AS="N"
/><n
 id="19573"
 p="359.76 763.18"
 Z="2184"
 Element="8"
 NumHydrogens="0"
 NeedsClean="yes"
 AS="N"
><t
 p="355.56 767.43"
 BoundingBox="355.56 758.27 363.96 767.58"
 LabelJustification="Left"
 LabelAlignment="Right"
><s font="3" size="10.8" color="0" face="97">O</s></t></n><n
 id="19574"
 p="376.34 659.22"
 Z="2186"
 color="15"
 Element="8"
 NumHydrogens="1"
 NeedsClean="yes"
 AS="N"
><t
 p="380.54 663.47"
 BoundingBox="364.34 654.31 380.54 663.62"
 color="15"
 LabelJustification="Right"
 Justification="Right"
 LabelAlignment="Right"
><s font="3" size="10.8" color="15" face="97">OH</s></t></n><n
 id="19575"
 p="385.79 673.36"
 Z="2188"
 color="19"
 AS="N"
/><n
 id="19576"
 p="402.62 672.27"
 Z="2190"
 color="15"
 AS="N"
/><n
 id="19577"
 p="411.99 686.32"
 Z="2191"
 color="15"
 AS="N"
/><n
 id="19578"
 p="378.29 688.49"
 Z="2193"
 color="19"
 AS="N"
/><n
 id="19579"
 p="370.81 703.63"
 Z="2195"
 color="19"
 AS="N"
/><n
 id="19580"
 p="363.32 718.75"
 Z="2197"
 color="19"
 NodeType="Nickname"
 NeedsClean="yes"
 AS="N"
><fragment
 id="26500"
><n
 id="19582"
 p="363.32 718.75"
 Z="1420"
 Element="14"
 NumHydrogens="0"
 NeedsClean="yes"
><t
 p="363.32 722.65"
 BoundingBox="358.87 714.13 367.77 722.75"
 LabelJustification="Center"
 Justification="Center"
 LabelAlignment="Center"
><s font="3" size="10" color="0" face="96">Si</s></t></n><n
 id="19583"
 p="348.13 711.24"
 Z="1421"
/><n
 id="19584"
 p="355.80 733.93"
 Z="1422"
/><n
 id="19585"
 p="378.50 726.26"
 Z="1423"
/><n
 id="19586"
 p="370.83 703.57"
 Z="1424"
 NodeType="ExternalConnectionPoint"
 ExternalConnectionNum="1"
/><b
 id="19587"
 Z="1425"
 B="19582"
 E="19583"
/><b
 id="19588"
 Z="1426"
 B="19582"
 E="19584"
/><b
 id="19589"
 Z="1427"
 B="19582"
 E="19585"
/><b
 id="19590"
 Z="1428"
 B="19586"
 E="19582"
/></fragment><t
 p="366.92 723"
 BoundingBox="344.12 713.84 366.92 723.15"
 color="19"
 LabelJustification="Right"
 Justification="Right"
 LabelAlignment="Right"
><s font="3" size="10.8" color="19" face="97">TMS</s></t></n><n
 id="19591"
 p="342.86 764.69"
 Z="2199"
 AS="N"
/><b
 id="19592"
 Z="2165"
 LineWidth="1"
 B="19564"
 E="19572"
 BS="N"
/><b
 id="19593"
 Z="2166"
 LineWidth="1"
 B="19565"
 E="19564"
 BS="N"
/><b
 id="19594"
 Z="2168"
 LineWidth="1"
 B="19566"
 E="19565"
 BS="N"
/><b
 id="19595"
 Z="2170"
 LineWidth="1"
 B="19567"
 E="19566"
 BS="N"
/><b
 id="19596"
 Z="2172"
 LineWidth="1"
 B="19568"
 E="19567"
 BS="N"
/><b
 id="19597"
 Z="2174"
 LineWidth="1"
 B="19569"
 E="19568"
 BS="N"
/><b
 id="19598"
 Z="2176"
 LineWidth="1"
 B="19571"
 E="19569"
 BS="N"
/><b
 id="19599"
 Z="2178"
 LineWidth="1"
 B="19571"
 E="19570"
 Order="2"
 BS="N"
/><b
 id="19600"
 Z="2180"
 LineWidth="1"
 B="19573"
 E="19571"
 BS="N"
/><b
 id="19601"
 Z="2182"
 LineWidth="1"
 B="19572"
 E="19577"
 BS="N"
/><b
 id="19602"
 Z="2185"
 color="15"
 LineWidth="1"
 B="19575"
 E="19574"
 BS="N"
/><b
 id="19603"
 Z="2187"
 color="15"
 LineWidth="1"
 B="19576"
 E="19575"
 BS="N"
/><b
 id="19604"
 Z="2189"
 color="15"
 LineWidth="1"
 B="19577"
 E="19576"
 Order="2"
 BS="Z"
 BondCircularOrdering="19601 0 0 19603"
/><b
 id="19605"
 Z="2194"
 color="19"
 LineWidth="1"
 B="19575"
 E="19578"
 BS="N"
/><b
 id="19606"
 Z="2196"
 color="19"
 LineWidth="1"
 B="19578"
 E="19579"
 Order="3"
 BS="N"
/><b
 id="19607"
 Z="2198"
 color="19"
 LineWidth="1"
 B="19579"
 E="19580"
 BS="N"
/><b
 id="19608"
 Z="2200"
 LineWidth="1"
 B="19573"
 E="19591"
 BS="N"
/></fragment><fragment
 id="19609"
 BoundingBox="82.64 668.29 157.90 793.34"
 Z="2227"
><n
 id="19610"
 p="154.68 710.57"
 Z="2204"
 AS="N"
/><n
 id="19611"
 p="147.56 725.94"
 Z="2206"
 AS="N"
/><n
 id="19612"
 p="157.32 739.80"
 Z="2208"
 AS="N"
/><n
 id="19613"
 p="150.17 755.17"
 Z="2210"
 AS="N"
/><n
 id="19614"
 p="133.30 756.68"
 Z="2212"
 AS="N"
/><n
 id="19615"
 p="126.18 772.04"
 Z="2214"
 AS="N"
/><n
 id="19616"
 p="102.18 788.94"
 Z="2216"
 Element="8"
 NumHydrogens="0"
 NeedsClean="yes"
 AS="N"
><t
 p="97.98 793.19"
 BoundingBox="97.98 784.03 106.38 793.34"
 LabelJustification="Left"
><s font="3" size="10.8" color="0" face="97">O</s></t></n><n
 id="19617"
 p="109.30 773.56"
 Z="2218"
 AS="N"
/><n
 id="19618"
 p="144.94 696.72"
 Z="2220"
 AS="N"
/><n
 id="19619"
 p="99.56 759.70"
 Z="2221"
 Element="8"
 NumHydrogens="0"
 NeedsClean="yes"
 AS="N"
><t
 p="95.36 763.95"
 BoundingBox="95.36 754.79 103.76 764.10"
 LabelJustification="Left"
 LabelAlignment="Right"
><s font="3" size="10.8" color="0" face="97">O</s></t></n><n
 id="19620"
 p="125.59 669.89"
 Z="2223"
 color="16"
 AS="N"
/><n
 id="19621"
 p="142.44 668.81"
 Z="2225"
 color="16"
 AS="N"
/><n
 id="19622"
 p="151.80 682.85"
 Z="2226"
 color="16"
 AS="N"
/><n
 id="19623"
 p="82.68 761.22"
 Z="2228"
 AS="N"
/><b
 id="19624"
 Z="2202"
 LineWidth="1"
 B="19610"
 E="19618"
 BS="N"
/><b
 id="19625"
 Z="2203"
 LineWidth="1"
 B="19611"
 E="19610"
 BS="N"
/><b
 id="19626"
 Z="2205"
 LineWidth="1"
 B="19612"
 E="19611"
 BS="N"
/><b
 id="19627"
 Z="2207"
 LineWidth="1"
 B="19613"
 E="19612"
 BS="N"
/><b
 id="19628"
 Z="2209"
 LineWidth="1"
 B="19614"
 E="19613"
 BS="N"
/><b
 id="19629"
 Z="2211"
 LineWidth="1"
 B="19615"
 E="19614"
 BS="N"
/><b
 id="19630"
 Z="2213"
 LineWidth="1"
 B="19617"
 E="19615"
 BS="N"
/><b
 id="19631"
 Z="2215"
 LineWidth="1"
 B="19617"
 E="19616"
 Order="2"
 BS="N"
/><b
 id="19632"
 Z="2217"
 LineWidth="1"
 B="19619"
 E="19617"
 BS="N"
/><b
 id="19633"
 Z="2219"
 LineWidth="1"
 B="19618"
 E="19622"
 BS="N"
/><b
 id="19634"
 Z="2222"
 color="16"
 LineWidth="1"
 B="19621"
 E="19620"
 Order="2"
 BS="N"
/><b
 id="19635"
 Z="2224"
 color="16"
 LineWidth="1"
 B="19622"
 E="19621"
 BS="N"
/><b
 id="19636"
 Z="2229"
 LineWidth="1"
 B="19619"
 E="19623"
 BS="N"
/></fragment><fragment
 id="19637"
 BoundingBox="300.81 730.15 305.81 735.15"
 Z="2232"
><n
 id="19638"
 p="303.31 732.65"
 Z="2233"
 color="19"
 Warning="Monomer (mon) brackets cannot have crossing bonds."
 LineWidth="1"
 AS="N"
 HDot="yes"
/></fragment><fragment
 id="19639"
 BoundingBox="262 691.26 331.37 726.46"
 Z="2234"
><n
 id="19640"
 p="310.65 705.09"
 Z="2235"
 color="19"
 AS="N"
/><n
 id="19641"
 p="295.92 713.59"
 Z="2236"
 color="19"
 AS="N"
/><n
 id="19642"
 p="281.20 722.09"
 Z="2238"
 color="19"
 NodeType="Nickname"
 NeedsClean="yes"
 AS="N"
><fragment
 id="26501"
><n
 id="19644"
 p="281.20 722.09"
 Z="1429"
 Element="14"
 NumHydrogens="0"
 NeedsClean="yes"
><t
 p="281.20 725.99"
 BoundingBox="276.75 717.47 285.65 726.09"
 LabelJustification="Center"
 Justification="Center"
 LabelAlignment="Center"
><s font="3" size="10" color="0" face="96">Si</s></t></n><n
 id="19645"
 p="272.73 707.43"
 Z="1430"
/><n
 id="19646"
 p="266.53 730.57"
 Z="1431"
/><n
 id="19647"
 p="289.67 736.77"
 Z="1432"
/><n
 id="19648"
 p="295.87 713.63"
 Z="1433"
 NodeType="ExternalConnectionPoint"
 ExternalConnectionNum="1"
/><b
 id="19649"
 Z="1434"
 B="19644"
 E="19645"
/><b
 id="19650"
 Z="1435"
 B="19644"
 E="19646"
/><b
 id="19651"
 Z="1436"
 B="19644"
 E="19647"
/><b
 id="19652"
 Z="1437"
 B="19648"
 E="19644"
/></fragment><t
 p="284.80 726.31"
 BoundingBox="262 717.16 284.80 726.46"
 color="19"
 LabelJustification="Right"
 Justification="Right"
 LabelAlignment="Right"
><s font="3" size="10.8" color="19" face="96">TMS</s></t></n><n
 id="25344"
 p="325.37 696.59"
 Z="2627"
 Element="3"
 NumHydrogens="0"
 NeedsClean="yes"
 AS="N"
><t
 p="322.03 701.29"
 BoundingBox="322.03 691.26 331.37 701.29"
 LabelJustification="Left"
 LabelAlignment="Left"
><s font="3" size="12" color="0" face="96">Li</s></t></n><b
 id="19653"
 Z="2237"
 color="19"
 LineWidth="1"
 B="19640"
 E="19641"
 Order="3"
 BS="N"
/><b
 id="19654"
 Z="2239"
 color="19"
 LineWidth="1"
 B="19641"
 E="19642"
 BS="N"
/><b
 id="25345"
 Z="2628"
 LineWidth="1"
 B="19640"
 E="25344"
 BS="N"
/></fragment><fragment
 id="19655"
 BoundingBox="730.50 867.16 735.50 872.16"
 Z="2242"
><n
 id="19656"
 p="733 869.66"
 Z="2243"
 color="19"
 Warning="Monomer (mon) brackets cannot have crossing bonds."
 LineWidth="1"
 AS="N"
 HDot="yes"
/></fragment><fragment
 id="19657"
 BoundingBox="716.16 879.27 753.22 894.35"
 Z="2247"
><n
 id="19658"
 p="717.18 892.59"
 Z="2244"
 color="19"
 AS="N"
/><n
 id="19659"
 p="731.90 884.09"
 Z="2245"
 NodeType="Fragment"
 NeedsClean="yes"
 AS="N"
><fragment
 id="26502"
><n
 id="19661"
 p="731.90 884.09"
 Z="1378"
 Element="15"
 NumHydrogens="0"
 NeedsClean="yes"
><t
 p="728.90 887.61"
 BoundingBox="728.90 880.09 734.90 887.61"
 LabelJustification="Left"
><s font="3" size="9" color="0" face="96">P</s></t></n><n
 id="19662"
 p="746.58 875.61"
 Z="1379"
/><n
 id="19663"
 p="761.24 884.09"
 Z="1380"
/><n
 id="19664"
 p="775.92 875.61"
 Z="1381"
/><n
 id="19665"
 p="775.92 858.67"
 Z="1382"
/><n
 id="19666"
 p="761.24 850.20"
 Z="1383"
/><n
 id="19667"
 p="746.58 858.67"
 Z="1384"
/><n
 id="19668"
 p="723.43 869.41"
 Z="1385"
/><n
 id="19669"
 p="731.90 854.74"
 Z="1386"
/><n
 id="19670"
 p="723.43 840.06"
 Z="1387"
/><n
 id="19671"
 p="706.49 840.06"
 Z="1388"
/><n
 id="19672"
 p="698.02 854.74"
 Z="1389"
/><n
 id="19673"
 p="706.49 869.41"
 Z="1390"
/><n
 id="19674"
 p="740.37 898.75"
 Z="1391"
/><n
 id="19675"
 p="731.90 913.42"
 Z="1392"
/><n
 id="19676"
 p="740.37 928.10"
 Z="1393"
/><n
 id="19677"
 p="757.31 928.10"
 Z="1394"
/><n
 id="19678"
 p="765.79 913.42"
 Z="1395"
/><n
 id="19679"
 p="757.31 898.75"
 Z="1396"
/><n
 id="19680"
 p="717.23 892.55"
 Z="1397"
 NodeType="ExternalConnectionPoint"
 ExternalConnectionNum="1"
/><b
 id="19681"
 Z="1398"
 B="19678"
 E="19679"
 Order="2"
 BondCircularOrdering="19682 0 0 19686"
/><b
 id="19682"
 Z="1399"
 B="19677"
 E="19678"
/><b
 id="19683"
 Z="1400"
 B="19676"
 E="19677"
 Order="2"
 BondCircularOrdering="19684 0 0 19682"
/><b
 id="19684"
 Z="1401"
 B="19675"
 E="19676"
/><b
 id="19685"
 Z="1402"
 B="19674"
 E="19675"
 Order="2"
 BondCircularOrdering="19686 19701 0 19684"
/><b
 id="19686"
 Z="1403"
 B="19674"
 E="19679"
/><b
 id="19687"
 Z="1404"
 B="19672"
 E="19673"
 Order="2"
 BondCircularOrdering="19688 0 0 19692"
/><b
 id="19688"
 Z="1405"
 B="19671"
 E="19672"
/><b
 id="19689"
 Z="1406"
 B="19670"
 E="19671"
 Order="2"
 BondCircularOrdering="19690 0 0 19688"
/><b
 id="19690"
 Z="1407"
 B="19669"
 E="19670"
/><b
 id="19691"
 Z="1408"
 B="19668"
 E="19669"
 Order="2"
 BondCircularOrdering="19692 19700 0 19690"
/><b
 id="19692"
 Z="1409"
 B="19668"
 E="19673"
/><b
 id="19693"
 Z="1410"
 B="19666"
 E="19667"
 Order="2"
 BondCircularOrdering="19694 0 0 19698"
/><b
 id="19694"
 Z="1411"
 B="19665"
 E="19666"
/><b
 id="19695"
 Z="1412"
 B="19664"
 E="19665"
 Order="2"
 BondCircularOrdering="19696 0 0 19694"
/><b
 id="19696"
 Z="1413"
 B="19663"
 E="19664"
/><b
 id="19697"
 Z="1414"
 B="19662"
 E="19663"
 Order="2"
 BondCircularOrdering="19698 19699 0 19696"
/><b
 id="19698"
 Z="1415"
 B="19662"
 E="19667"
/><b
 id="19699"
 Z="1416"
 B="19661"
 E="19662"
/><b
 id="19700"
 Z="1417"
 B="19661"
 E="19668"
/><b
 id="19701"
 Z="1418"
 B="19661"
 E="19674"
/><b
 id="19702"
 Z="1419"
 B="19680"
 E="19661"
 Order="2"
/></fragment><t
 p="728.30 888.31"
 BoundingBox="728.30 879.27 753.22 890.76"
 LabelJustification="Left"
 LabelAlignment="Left"
><s font="3" size="10.8" color="0" face="96">PPh3</s></t></n><b
 id="19703"
 Z="2246"
 LineWidth="1"
 B="19658"
 E="19659"
 Order="2"
 BS="N"
/></fragment><fragment
 id="19704"
 BoundingBox="249.95 729.83 254.95 734.83"
 Z="2249"
><n
 id="19705"
 p="252.45 732.33"
 Z="2250"
 color="21"
 Warning="Monomer (mon) brackets cannot have crossing bonds."
 LineWidth="1"
 AS="N"
 HDot="yes"
/></fragment><fragment
 id="19706"
 BoundingBox="211.38 730.22 216.38 735.22"
 Z="2251"
><n
 id="19707"
 p="213.88 732.72"
 Z="2252"
 color="21"
 Warning="Monomer (mon) brackets cannot have crossing bonds."
 LineWidth="1"
 AS="N"
 HDot="yes"
/></fragment><fragment
 id="21706"
 BoundingBox="485.42 965.85 570.99 1026.56"
 Z="2267"
><n
 id="21707"
 p="485.85 1026.31"
 Z="2268"
 AS="N"
/><n
 id="21708"
 p="494.33 1011.64"
 Z="2269"
 AS="N"
/><n
 id="21709"
 p="511.27 1011.64"
 Z="2271"
 AS="N"
/><n
 id="21710"
 p="519.73 996.96"
 Z="2273"
 AS="N"
/><n
 id="21711"
 p="536.68 996.96"
 Z="2275"
 AS="N"
/><n
 id="21712"
 p="545.15 982.30"
 Z="2277"
 color="16"
 AS="N"
/><n
 id="21713"
 p="562.09 982.30"
 Z="2279"
 color="16"
 AS="N"
/><n
 id="21714"
 p="570.56 967.62"
 Z="2281"
 color="16"
 AS="N"
/><b
 id="21715"
 Z="2270"
 LineWidth="1"
 B="21707"
 E="21708"
 BS="N"
/><b
 id="21716"
 Z="2272"
 LineWidth="1"
 B="21708"
 E="21709"
 BS="N"
/><b
 id="21717"
 Z="2274"
 LineWidth="1"
 B="21709"
 E="21710"
 BS="N"
/><b
 id="21718"
 Z="2276"
 LineWidth="1"
 B="21710"
 E="21711"
 BS="N"
/><b
 id="21719"
 Z="2278"
 LineWidth="1"
 B="21711"
 E="21712"
 BS="N"
/><b
 id="21720"
 Z="2280"
 color="16"
 LineWidth="1"
 B="21712"
 E="21713"
 BS="N"
/><b
 id="21721"
 Z="2282"
 color="16"
 LineWidth="1"
 B="21713"
 E="21714"
 Order="2"
 BS="N"
/></fragment><fragment
 id="21724"
 BoundingBox="769.94 963.85 907.01 1023.70"
 Z="2290"
><n
 id="21725"
 p="770.37 1008.38"
 Z="2291"
 AS="N"
/><n
 id="21726"
 p="778.83 993.70"
 Z="2292"
 AS="N"
/><n
 id="21727"
 p="795.77 993.70"
 Z="2294"
 AS="N"
/><n
 id="21728"
 p="804.25 979.03"
 Z="2296"
 AS="N"
/><n
 id="21729"
 p="821.19 979.03"
 Z="2298"
 AS="N"
/><n
 id="21730"
 p="829.65 964.35"
 Z="2300"
 color="15"
 AS="N"
/><n
 id="21739"
 p="846.71 964.35"
 Z="2302"
 color="15"
 AS="N"
/><n
 id="21741"
 p="855.25 979.13"
 Z="2304"
 color="19"
 AS="N"
/><n
 id="21745"
 p="872.31 979.13"
 Z="2306"
 color="19"
 AS="N"
/><n
 id="21751"
 p="880.83 993.90"
 Z="2308"
 color="19"
 AS="N"
/><n
 id="21753"
 p="872.31 1008.68"
 Z="2310"
 color="19"
 Element="8"
 NumHydrogens="0"
 NeedsClean="yes"
 AS="N"
><t
 p="868.11 1012.93"
 BoundingBox="868.11 1003.77 876.51 1013.08"
 color="19"
 LabelJustification="Left"
><s font="3" size="10.8" color="19" face="97">O</s></t></n><n
 id="21755"
 p="897.89 993.90"
 Z="2312"
 color="19"
 Element="8"
 NumHydrogens="0"
 NeedsClean="yes"
 AS="N"
><t
 p="893.69 998.15"
 BoundingBox="893.69 988.99 902.09 998.30"
 color="19"
 LabelJustification="Left"
 LabelAlignment="Left"
><s font="3" size="10.8" color="19" face="97">O</s></t></n><n
 id="21757"
 p="906.43 1008.68"
 Z="2314"
 color="19"
 AS="N"
/><n
 id="21759"
 p="897.89 1023.45"
 Z="2316"
 color="19"
 AS="N"
/><b
 id="21760"
 Z="2293"
 LineWidth="1"
 B="21725"
 E="21726"
 BS="N"
/><b
 id="21761"
 Z="2295"
 LineWidth="1"
 B="21726"
 E="21727"
 BS="N"
/><b
 id="21731"
 Z="2297"
 LineWidth="1"
 B="21727"
 E="21728"
 BS="N"
/><b
 id="21732"
 Z="2299"
 LineWidth="1"
 B="21728"
 E="21729"
 BS="N"
/><b
 id="21733"
 Z="2301"
 LineWidth="1"
 B="21729"
 E="21730"
 BS="N"
/><b
 id="21740"
 Z="2303"
 color="15"
 LineWidth="1"
 B="21730"
 E="21739"
 Order="2"
 BS="Z"
 BondCircularOrdering="0 21733 21742 0"
/><b
 id="21742"
 Z="2305"
 color="15"
 LineWidth="1"
 B="21739"
 E="21741"
 BS="N"
/><b
 id="21746"
 Z="2307"
 color="19"
 LineWidth="1"
 B="21741"
 E="21745"
 Order="2"
 BS="E"
 BondCircularOrdering="21742 0 21752 0"
/><b
 id="21752"
 Z="2309"
 color="19"
 LineWidth="1"
 B="21745"
 E="21751"
 BS="N"
/><b
 id="21754"
 Z="2311"
 color="19"
 LineWidth="1"
 B="21751"
 E="21753"
 Order="2"
 BS="N"
/><b
 id="21756"
 Z="2313"
 color="19"
 LineWidth="1"
 B="21751"
 E="21755"
 BS="N"
/><b
 id="21758"
 Z="2315"
 color="19"
 LineWidth="1"
 B="21755"
 E="21757"
 BS="N"
/><b
 id="21762"
 Z="2317"
 color="19"
 LineWidth="1"
 B="21757"
 E="21759"
 BS="N"
/></fragment><fragment
 id="21763"
 BoundingBox="708.84 992.86 713.84 997.86"
 Z="2318"
><n
 id="21764"
 p="711.34 995.36"
 Z="2319"
 color="19"
 Warning="Monomer (mon) brackets cannot have crossing bonds."
 LineWidth="1"
 AS="N"
 HDot="yes"
/></fragment><fragment
 id="21782"
 BoundingBox="698.70 956.58 740.85 990.50"
 Z="2321"
><n
 id="21781"
 p="702.82 968.81"
 Z="2320"
 color="19"
 AS="N"
/><n
 id="21783"
 p="717.58 960.28"
 Z="2322"
 NodeType="Fragment"
 NeedsClean="yes"
 AS="N"
><fragment
 id="26503"
><n
 id="21863"
 p="717.58 960.28"
 Z="1438"
 Element="15"
 NumHydrogens="0"
 NeedsClean="yes"
><t
 p="714.25 964.18"
 BoundingBox="714.25 955.84 720.91 964.18"
 LabelJustification="Left"
><s font="3" size="10" color="0" face="96">P</s></t></n><n
 id="21864"
 p="732.31 951.78"
 Z="1439"
/><n
 id="21865"
 p="747.03 960.28"
 Z="1440"
/><n
 id="21866"
 p="761.75 951.78"
 Z="1441"
/><n
 id="21867"
 p="761.75 934.78"
 Z="1442"
/><n
 id="21868"
 p="747.03 926.28"
 Z="1443"
/><n
 id="21869"
 p="732.31 934.78"
 Z="1444"
/><n
 id="22957"
 p="709.08 945.56"
 Z="1445"
/><n
 id="22958"
 p="717.58 930.84"
 Z="1446"
/><n
 id="22959"
 p="709.08 916.12"
 Z="1447"
/><n
 id="22960"
 p="692.08 916.12"
 Z="1448"
/><n
 id="21874"
 p="683.58 930.84"
 Z="1449"
/><n
 id="21875"
 p="692.08 945.56"
 Z="1450"
/><n
 id="21876"
 p="726.08 975"
 Z="1451"
/><n
 id="21877"
 p="717.58 989.72"
 Z="1452"
/><n
 id="21878"
 p="726.08 1004.45"
 Z="1453"
/><n
 id="21879"
 p="743.08 1004.45"
 Z="1454"
/><n
 id="21880"
 p="751.58 989.72"
 Z="1455"
/><n
 id="21881"
 p="743.08 975"
 Z="1456"
/><n
 id="21882"
 p="702.86 968.78"
 Z="1457"
 NodeType="ExternalConnectionPoint"
 ExternalConnectionNum="1"
/><b
 id="21883"
 Z="1458"
 B="21880"
 E="21881"
 Order="2"
 BondCircularOrdering="21884 0 0 21888"
/><b
 id="21884"
 Z="1459"
 B="21879"
 E="21880"
/><b
 id="21885"
 Z="1460"
 B="21878"
 E="21879"
 Order="2"
 BondCircularOrdering="21886 0 0 21884"
/><b
 id="21886"
 Z="1461"
 B="21877"
 E="21878"
/><b
 id="21887"
 Z="1462"
 B="21876"
 E="21877"
 Order="2"
 BondCircularOrdering="21888 21903 0 21886"
/><b
 id="21888"
 Z="1463"
 B="21876"
 E="21881"
/><b
 id="21889"
 Z="1464"
 B="21874"
 E="21875"
 Order="2"
 BondCircularOrdering="21890 0 0 21894"
/><b
 id="21890"
 Z="1465"
 B="22960"
 E="21874"
/><b
 id="21891"
 Z="1466"
 B="22959"
 E="22960"
 Order="2"
 BondCircularOrdering="21892 0 0 21890"
/><b
 id="21892"
 Z="1467"
 B="22958"
 E="22959"
/><b
 id="21893"
 Z="1468"
 B="22957"
 E="22958"
 Order="2"
 BondCircularOrdering="21894 21902 0 21892"
/><b
 id="21894"
 Z="1469"
 B="22957"
 E="21875"
/><b
 id="21895"
 Z="1470"
 B="21868"
 E="21869"
 Order="2"
 BondCircularOrdering="21896 0 0 21900"
/><b
 id="21896"
 Z="1471"
 B="21867"
 E="21868"
/><b
 id="21897"
 Z="1472"
 B="21866"
 E="21867"
 Order="2"
 BondCircularOrdering="21898 0 0 21896"
/><b
 id="21898"
 Z="1473"
 B="21865"
 E="21866"
/><b
 id="21899"
 Z="1474"
 B="21864"
 E="21865"
 Order="2"
 BondCircularOrdering="21900 21901 0 21898"
/><b
 id="21900"
 Z="1475"
 B="21864"
 E="21869"
/><b
 id="21901"
 Z="1476"
 B="21863"
 E="21864"
/><b
 id="21902"
 Z="1477"
 B="21863"
 E="22957"
/><b
 id="21903"
 Z="1478"
 B="21863"
 E="21876"
/><b
 id="21904"
 Z="1479"
 B="21882"
 E="21863"
 Order="2"
/></fragment><t
 p="714.55 966.08"
 BoundingBox="714.55 956.58 740.85 968.63"
 LabelJustification="Left"
 LabelAlignment="Left"
><s font="3" size="11.4" color="0" face="96">PPh3</s></t></n><n
 id="21785"
 p="702.82 985.88"
 Z="2324"
 color="19"
 NodeType="Fragment"
 NeedsClean="yes"
 AS="N"
><fragment
 id="26504"
><n
 id="21907"
 p="702.82 985.88"
 Z="1480"
/><n
 id="21908"
 p="717.54 994.38"
 Z="1481"
 Element="8"
 NumHydrogens="0"
 NeedsClean="yes"
><t
 p="713.65 998.28"
 BoundingBox="713.65 989.76 721.43 998.38"
 LabelJustification="Left"
><s font="3" size="10" color="0" face="96">O</s></t></n><n
 id="21909"
 p="688.09 994.38"
 Z="1482"
 Element="8"
 NumHydrogens="0"
 NeedsClean="yes"
><t
 p="684.20 998.28"
 BoundingBox="684.20 989.76 691.98 998.38"
 LabelJustification="Left"
><s font="3" size="10" color="0" face="96">O</s></t></n><n
 id="21910"
 p="673.37 1019.88"
 Z="1483"
/><n
 id="21911"
 p="688.09 1011.38"
 Z="1484"
/><n
 id="21912"
 p="702.82 968.88"
 Z="1485"
 NodeType="ExternalConnectionPoint"
 ExternalConnectionNum="1"
/><b
 id="21913"
 Z="1486"
 B="21910"
 E="21911"
/><b
 id="21914"
 Z="1487"
 B="21909"
 E="21911"
/><b
 id="21915"
 Z="1488"
 B="21907"
 E="21908"
 Order="2"
/><b
 id="21916"
 Z="1489"
 B="21907"
 E="21909"
/><b
 id="21917"
 Z="1490"
 B="21912"
 E="21907"
/></fragment><t
 p="698.70 990.35"
 BoundingBox="698.70 980.67 735.44 990.50"
 color="19"
 LabelJustification="Left"
 LabelAlignment="Left"
><s font="3" size="11.4" color="19" face="96">COOEt</s></t></n><b
 id="21784"
 Z="2323"
 LineWidth="1"
 B="21781"
 E="21783"
 Order="2"
 BS="N"
/><b
 id="21786"
 Z="2325"
 color="19"
 LineWidth="1"
 B="21781"
 E="21785"
 BS="N"
/></fragment><fragment
 id="22284"
 BoundingBox="230.38 901.16 301.26 936.58"
 Z="2335"
><n
 id="22285"
 p="272.80 921.41"
 Z="2332"
 color="19"
 AS="N"
/><n
 id="22286"
 p="281.26 906.74"
 Z="2333"
 NodeType="Fragment"
 NeedsClean="yes"
 AS="N"
><fragment
 id="26505"
><n
 id="22289"
 p="281.26 906.74"
 Z="1491"
 Element="15"
 NumHydrogens="0"
 NeedsClean="yes"
><t
 p="278.26 910.26"
 BoundingBox="278.26 902.74 284.26 910.26"
 LabelJustification="Left"
><s font="3" size="9" color="0" face="96">P</s></t></n><n
 id="22290"
 p="289.74 892.07"
 Z="1492"
/><n
 id="22291"
 p="306.68 892.08"
 Z="1493"
/><n
 id="22292"
 p="315.14 877.39"
 Z="1494"
/><n
 id="22293"
 p="306.67 862.73"
 Z="1495"
/><n
 id="22294"
 p="289.74 862.73"
 Z="1496"
/><n
 id="22295"
 p="281.26 877.39"
 Z="1497"
/><n
 id="22296"
 p="266.59 898.28"
 Z="1498"
/><n
 id="22297"
 p="266.59 881.33"
 Z="1499"
/><n
 id="22298"
 p="251.91 872.86"
 Z="1500"
/><n
 id="22299"
 p="237.24 881.33"
 Z="1501"
/><n
 id="22300"
 p="237.25 898.27"
 Z="1502"
/><n
 id="22301"
 p="251.91 906.74"
 Z="1503"
/><n
 id="22302"
 p="295.92 915.21"
 Z="1504"
/><n
 id="22303"
 p="295.94 932.15"
 Z="1505"
/><n
 id="22304"
 p="310.60 940.63"
 Z="1506"
/><n
 id="22305"
 p="325.27 932.16"
 Z="1507"
/><n
 id="22306"
 p="325.27 915.21"
 Z="1508"
/><n
 id="22307"
 p="310.60 906.74"
 Z="1509"
/><n
 id="22308"
 p="272.79 921.42"
 Z="1510"
 NodeType="ExternalConnectionPoint"
 ExternalConnectionNum="1"
/><b
 id="22309"
 Z="1511"
 B="22306"
 E="22307"
 Order="2"
 BondCircularOrdering="22310 0 0 22314"
/><b
 id="22310"
 Z="1512"
 B="22305"
 E="22306"
/><b
 id="22311"
 Z="1513"
 B="22304"
 E="22305"
 Order="2"
 BondCircularOrdering="22312 0 0 22310"
/><b
 id="22312"
 Z="1514"
 B="22303"
 E="22304"
/><b
 id="22313"
 Z="1515"
 B="22302"
 E="22303"
 Order="2"
 BondCircularOrdering="22314 22329 0 22312"
/><b
 id="22314"
 Z="1516"
 B="22302"
 E="22307"
/><b
 id="22315"
 Z="1517"
 B="22300"
 E="22301"
 Order="2"
 BondCircularOrdering="22316 0 0 22320"
/><b
 id="22316"
 Z="1518"
 B="22299"
 E="22300"
/><b
 id="22317"
 Z="1519"
 B="22298"
 E="22299"
 Order="2"
 BondCircularOrdering="22318 0 0 22316"
/><b
 id="22318"
 Z="1520"
 B="22297"
 E="22298"
/><b
 id="22319"
 Z="1521"
 B="22296"
 E="22297"
 Order="2"
 BondCircularOrdering="22320 22328 0 22318"
/><b
 id="22320"
 Z="1522"
 B="22296"
 E="22301"
/><b
 id="22321"
 Z="1523"
 B="22294"
 E="22295"
 Order="2"
 BondCircularOrdering="22322 0 0 22326"
/><b
 id="22322"
 Z="1524"
 B="22293"
 E="22294"
/><b
 id="22323"
 Z="1525"
 B="22292"
 E="22293"
 Order="2"
 BondCircularOrdering="22324 0 0 22322"
/><b
 id="22324"
 Z="1526"
 B="22291"
 E="22292"
/><b
 id="22325"
 Z="1527"
 B="22290"
 E="22291"
 Order="2"
 BondCircularOrdering="22326 22327 0 22324"
/><b
 id="22326"
 Z="1528"
 B="22290"
 E="22295"
/><b
 id="22327"
 Z="1529"
 B="22289"
 E="22290"
/><b
 id="22328"
 Z="1530"
 B="22289"
 E="22296"
/><b
 id="22329"
 Z="1531"
 B="22289"
 E="22302"
/><b
 id="22330"
 Z="1532"
 B="22308"
 E="22289"
 Order="2"
/></fragment><t
 p="276.34 910.20"
 BoundingBox="276.34 901.16 301.26 912.65"
 LabelJustification="Left"
 LabelAlignment="Left"
><s font="3" size="10.8" color="0" face="96">PPh3</s></t></n><n
 id="22333"
 p="255.86 921.42"
 Z="2336"
 color="19"
 AS="N"
/><n
 id="22339"
 p="247.38 936.08"
 Z="2338"
 color="19"
 AS="N"
/><n
 id="22713"
 p="230.38 936.07"
 Z="2432"
 color="19"
 AS="N"
/><b
 id="22331"
 Z="2334"
 LineWidth="1"
 B="22285"
 E="22286"
 Order="2"
 BS="N"
/><b
 id="22334"
 Z="2337"
 color="19"
 LineWidth="1"
 B="22285"
 E="22333"
 BS="N"
/><b
 id="22340"
 Z="2339"
 color="19"
 LineWidth="1"
 B="22333"
 E="22339"
 BS="N"
/><b
 id="22714"
 Z="2433"
 color="19"
 LineWidth="1"
 B="22339"
 E="22713"
 BS="N"
/></fragment><fragment
 id="22977"
 BoundingBox="252.65 942.53 257.65 947.53"
 Z="2340"
><n
 id="22343"
 p="255.15 945.03"
 Z="2341"
 color="19"
 Warning="Monomer (mon) brackets cannot have crossing bonds."
 LineWidth="1"
 AS="N"
 HDot="yes"
/></fragment><fragment
 id="22356"
 BoundingBox="286.88 942.53 291.88 947.53"
 Z="2342"
><n
 id="22357"
 p="289.38 945.03"
 Z="2343"
 color="17"
 Warning="Monomer (mon) brackets cannot have crossing bonds."
 LineWidth="1"
 AS="N"
 HDot="yes"
/></fragment><fragment
 id="22380"
 BoundingBox="82.65 856.89 160.47 1000.38"
 Z="2345"
><n
 id="22381"
 p="83.15 983.50"
 Z="2346"
 color="16"
 AS="N"
/><n
 id="22382"
 p="97.78 975.07"
 Z="2347"
 color="16"
 AS="N"
/><n
 id="22383"
 p="112.40 932.87"
 Z="2349"
 AS="N"
/><n
 id="22384"
 p="112.40 949.75"
 Z="2350"
 AS="N"
/><n
 id="22385"
 p="97.78 958.18"
 Z="2351"
 AS="N"
/><n
 id="22386"
 p="127.02 924.43"
 Z="2355"
 AS="N"
/><n
 id="22387"
 p="127.02 907.55"
 Z="2357"
 AS="N"
/><n
 id="22388"
 p="141.64 899.09"
 Z="2359"
 AS="N"
/><n
 id="22389"
 p="141.64 882.22"
 Z="2361"
 AS="N"
/><n
 id="22390"
 p="83.15 1000.38"
 Z="2363"
 color="16"
 AS="N"
/><n
 id="22391"
 p="127.02 873.77"
 Z="2365"
 Element="8"
 NumHydrogens="0"
 NeedsClean="yes"
 AS="N"
><t
 p="122.82 878.02"
 BoundingBox="122.82 868.86 131.22 878.17"
 LabelJustification="Left"
><s font="3" size="10.8" color="0" face="97">O</s></t></n><n
 id="22402"
 p="156.27 873.77"
 Z="2367"
 Element="8"
 NumHydrogens="0"
 NeedsClean="yes"
 AS="N"
><t
 p="152.07 878.02"
 BoundingBox="152.07 868.86 160.47 878.17"
 LabelJustification="Left"
><s font="3" size="10.8" color="0" face="97">O</s></t></n><n
 id="22404"
 p="156.27 856.89"
 Z="2369"
 AS="N"
/><b
 id="22392"
 Z="2348"
 color="16"
 LineWidth="1"
 B="22381"
 E="22382"
 BS="N"
/><b
 id="22393"
 Z="2352"
 LineWidth="1"
 B="22383"
 E="22384"
 BS="N"
/><b
 id="22394"
 Z="2353"
 LineWidth="1"
 B="22384"
 E="22385"
 BS="N"
/><b
 id="22395"
 Z="2354"
 LineWidth="1"
 B="22385"
 E="22382"
 BS="N"
/><b
 id="22396"
 Z="2356"
 LineWidth="1"
 B="22383"
 E="22386"
 BS="N"
/><b
 id="22397"
 Z="2358"
 LineWidth="1"
 B="22386"
 E="22387"
 BS="N"
/><b
 id="22398"
 Z="2360"
 LineWidth="1"
 B="22387"
 E="22388"
 BS="N"
/><b
 id="22399"
 Z="2362"
 LineWidth="1"
 B="22388"
 E="22389"
 BS="N"
/><b
 id="22400"
 Z="2364"
 color="16"
 LineWidth="1"
 B="22381"
 E="22390"
 Order="2"
 BS="N"
/><b
 id="22401"
 Z="2366"
 LineWidth="1"
 B="22389"
 E="22391"
 Order="2"
 BS="N"
/><b
 id="22403"
 Z="2368"
 LineWidth="1"
 B="22389"
 E="22402"
 BS="N"
/><b
 id="22405"
 Z="2370"
 LineWidth="1"
 B="22402"
 E="22404"
 BS="N"
/></fragment><fragment
 id="22501"
 BoundingBox="651.33 866.77 656.33 871.77"
 Z="2378"
><n
 id="22502"
 p="653.83 869.27"
 Z="2379"
 color="21"
 Warning="Monomer (mon) brackets cannot have crossing bonds."
 LineWidth="1"
 AS="N"
 HDot="yes"
/></fragment><fragment
 id="22503"
 BoundingBox="621.74 992.02 626.74 997.02"
 Z="2380"
><n
 id="22504"
 p="624.24 994.52"
 Z="2381"
 color="21"
 Warning="Monomer (mon) brackets cannot have crossing bonds."
 LineWidth="1"
 AS="N"
 HDot="yes"
/></fragment><fragment
 id="22534"
 BoundingBox="215.32 942.53 220.32 947.53"
 Z="2383"
><n
 id="22535"
 p="217.82 945.03"
 Z="2384"
 color="21"
 Warning="Monomer (mon) brackets cannot have crossing bonds."
 LineWidth="1"
 AS="N"
 HDot="yes"
/></fragment><fragment
 id="22536"
 BoundingBox="176.95 941.94 181.95 946.94"
 Z="2385"
><n
 id="22537"
 p="179.45 944.44"
 Z="2386"
 color="21"
 Warning="Monomer (mon) brackets cannot have crossing bonds."
 LineWidth="1"
 AS="N"
 HDot="yes"
/></fragment><fragment
 id="22599"
 BoundingBox="714.42 708.63 779.23 723.82"
 Z="2392"
><n
 id="22600"
 p="744.02 723.24"
 Z="2389"
 color="19"
 AS="N"
/><n
 id="22601"
 p="758.68 714.77"
 Z="2390"
 NodeType="Fragment"
 NeedsClean="yes"
 AS="N"
><fragment
 id="26506"
><n
 id="22603"
 p="758.68 714.77"
 Z="1533"
 Element="15"
 NumHydrogens="0"
 NeedsClean="yes"
><t
 p="755.68 718.29"
 BoundingBox="755.68 710.77 761.68 718.29"
 LabelJustification="Left"
><s font="3" size="9" color="0" face="96">P</s></t></n><n
 id="22604"
 p="773.35 706.30"
 Z="1534"
/><n
 id="22605"
 p="788.02 714.77"
 Z="1535"
/><n
 id="22606"
 p="802.69 706.30"
 Z="1536"
/><n
 id="22607"
 p="802.69 689.36"
 Z="1537"
/><n
 id="22608"
 p="788.02 680.89"
 Z="1538"
/><n
 id="22609"
 p="773.35 689.36"
 Z="1539"
/><n
 id="22610"
 p="750.20 700.10"
 Z="1540"
/><n
 id="22611"
 p="758.68 685.42"
 Z="1541"
/><n
 id="22612"
 p="750.20 670.75"
 Z="1542"
/><n
 id="22613"
 p="733.26 670.75"
 Z="1543"
/><n
 id="22614"
 p="724.80 685.42"
 Z="1544"
/><n
 id="22615"
 p="733.26 700.10"
 Z="1545"
/><n
 id="22616"
 p="767.14 729.44"
 Z="1546"
/><n
 id="22617"
 p="758.68 744.11"
 Z="1547"
/><n
 id="22618"
 p="767.14 758.78"
 Z="1548"
/><n
 id="22619"
 p="784.08 758.78"
 Z="1549"
/><n
 id="22979"
 p="792.56 744.11"
 Z="1550"
/><n
 id="22980"
 p="784.08 729.44"
 Z="1551"
/><n
 id="22981"
 p="744 723.24"
 Z="1552"
 NodeType="ExternalConnectionPoint"
 ExternalConnectionNum="1"
/><b
 id="22982"
 Z="1553"
 B="22979"
 E="22980"
 Order="2"
 BondCircularOrdering="22983 0 0 22628"
/><b
 id="22983"
 Z="1554"
 B="22619"
 E="22979"
/><b
 id="22984"
 Z="1555"
 B="22618"
 E="22619"
 Order="2"
 BondCircularOrdering="22985 0 0 22983"
/><b
 id="22985"
 Z="1556"
 B="22617"
 E="22618"
/><b
 id="22986"
 Z="1557"
 B="22616"
 E="22617"
 Order="2"
 BondCircularOrdering="22628 22643 0 22985"
/><b
 id="22628"
 Z="1558"
 B="22616"
 E="22980"
/><b
 id="22629"
 Z="1559"
 B="22614"
 E="22615"
 Order="2"
 BondCircularOrdering="22987 0 0 22634"
/><b
 id="22987"
 Z="1560"
 B="22613"
 E="22614"
/><b
 id="22988"
 Z="1561"
 B="22612"
 E="22613"
 Order="2"
 BondCircularOrdering="22989 0 0 22987"
/><b
 id="22989"
 Z="1562"
 B="22611"
 E="22612"
/><b
 id="22990"
 Z="1563"
 B="22610"
 E="22611"
 Order="2"
 BondCircularOrdering="22634 22642 0 22989"
/><b
 id="22634"
 Z="1564"
 B="22610"
 E="22615"
/><b
 id="22635"
 Z="1565"
 B="22608"
 E="22609"
 Order="2"
 BondCircularOrdering="22636 0 0 22993"
/><b
 id="22636"
 Z="1566"
 B="22607"
 E="22608"
/><b
 id="22637"
 Z="1567"
 B="22606"
 E="22607"
 Order="2"
 BondCircularOrdering="22991 0 0 22636"
/><b
 id="22991"
 Z="1568"
 B="22605"
 E="22606"
/><b
 id="22992"
 Z="1569"
 B="22604"
 E="22605"
 Order="2"
 BondCircularOrdering="22993 22994 0 22991"
/><b
 id="22993"
 Z="1570"
 B="22604"
 E="22609"
/><b
 id="22994"
 Z="1571"
 B="22603"
 E="22604"
/><b
 id="22642"
 Z="1572"
 B="22603"
 E="22610"
/><b
 id="22643"
 Z="1573"
 B="22603"
 E="22616"
/><b
 id="22995"
 Z="1574"
 B="22981"
 E="22603"
 Order="2"
/></fragment><t
 p="754.32 717.68"
 BoundingBox="754.32 708.63 779.23 720.13"
 LabelJustification="Left"
 LabelAlignment="Left"
><s font="3" size="10.8" color="0" face="96">PPh3</s></t></n><n
 id="22996"
 p="729.34 714.77"
 Z="2393"
 color="19"
 AS="N"
/><n
 id="22997"
 p="714.67 723.24"
 Z="2395"
 color="19"
 AS="N"
/><b
 id="22998"
 Z="2391"
 LineWidth="1"
 B="22600"
 E="22601"
 Order="2"
 BS="N"
/><b
 id="22648"
 Z="2394"
 color="19"
 LineWidth="1"
 B="22600"
 E="22996"
 BS="N"
/><b
 id="22649"
 Z="2396"
 color="19"
 LineWidth="1"
 B="22996"
 E="22997"
 BS="N"
/></fragment><fragment
 id="22999"
 BoundingBox="735.28 731.36 740.28 736.36"
 Z="2397"
><n
 id="23000"
 p="737.78 733.86"
 Z="2398"
 color="19"
 Warning="Monomer (mon) brackets cannot have crossing bonds."
 LineWidth="1"
 AS="N"
 HDot="yes"
/></fragment><fragment
 id="22654"
 BoundingBox="553.61 658.06 646.79 801.56"
 Z="2400"
><n
 id="22655"
 p="554.11 784.67"
 Z="2401"
 color="16"
 AS="N"
/><n
 id="23001"
 p="568.73 776.23"
 Z="2402"
 color="16"
 AS="N"
/><n
 id="23002"
 p="583.35 734.03"
 Z="2404"
 AS="N"
/><n
 id="23003"
 p="583.35 750.91"
 Z="2405"
 AS="N"
/><n
 id="23004"
 p="568.73 759.35"
 Z="2406"
 AS="N"
/><n
 id="22660"
 p="597.97 725.59"
 Z="2410"
 AS="N"
/><n
 id="22661"
 p="597.97 708.70"
 Z="2412"
 AS="N"
/><n
 id="22662"
 p="612.59 700.26"
 Z="2414"
 AS="N"
/><n
 id="22663"
 p="612.59 683.38"
 Z="2416"
 Element="8"
 NumHydrogens="0"
 NeedsClean="yes"
 AS="N"
><t
 p="608.39 687.63"
 BoundingBox="608.39 678.47 616.79 687.78"
 LabelJustification="Left"
><s font="3" size="10.8" color="0" face="97">O</s></t></n><n
 id="22664"
 p="554.11 801.56"
 Z="2418"
 color="16"
 AS="N"
/><n
 id="22666"
 p="627.21 674.94"
 Z="2420"
 AS="N"
/><n
 id="22667"
 p="627.21 658.06"
 Z="2422"
 AS="N"
/><n
 id="22697"
 p="641.83 683.38"
 Z="2430"
 Element="8"
 NumHydrogens="0"
 NeedsClean="yes"
 AS="N"
><t
 p="638.39 686.31"
 BoundingBox="638.39 677.16 646.79 686.46"
 LabelJustification="Left"
><s font="3" size="10.8" color="0" face="97">O</s></t></n><b
 id="22668"
 Z="2403"
 color="16"
 LineWidth="1"
 B="22655"
 E="23001"
 BS="N"
/><b
 id="22669"
 Z="2407"
 LineWidth="1"
 B="23002"
 E="23003"
 BS="N"
/><b
 id="22670"
 Z="2408"
 LineWidth="1"
 B="23003"
 E="23004"
 BS="N"
/><b
 id="22671"
 Z="2409"
 LineWidth="1"
 B="23004"
 E="23001"
 BS="N"
/><b
 id="22672"
 Z="2411"
 LineWidth="1"
 B="23002"
 E="22660"
 BS="N"
/><b
 id="22673"
 Z="2413"
 LineWidth="1"
 B="22660"
 E="22661"
 BS="N"
/><b
 id="22674"
 Z="2415"
 LineWidth="1"
 B="22661"
 E="22662"
 BS="N"
/><b
 id="22675"
 Z="2417"
 LineWidth="1"
 B="22662"
 E="22663"
 BS="N"
/><b
 id="22676"
 Z="2419"
 color="16"
 LineWidth="1"
 B="22655"
 E="22664"
 Order="2"
 BS="N"
/><b
 id="22678"
 Z="2421"
 LineWidth="1"
 B="22663"
 E="22666"
 BS="N"
/><b
 id="22679"
 Z="2423"
 LineWidth="1"
 B="22666"
 E="22667"
 BS="N"
/><b
 id="22698"
 Z="2431"
 LineWidth="1"
 B="22666"
 E="22697"
 Order="2"
 DoublePosition="Right"
 BS="N"
/></fragment><fragment
 id="22680"
 BoundingBox="695 731.36 700 736.36"
 Z="2426"
><n
 id="22681"
 p="697.50 733.86"
 Z="2427"
 color="21"
 Warning="Monomer (mon) brackets cannot have crossing bonds."
 LineWidth="1"
 AS="N"
 HDot="yes"
/></fragment><fragment
 id="22682"
 BoundingBox="658.41 730.77 663.41 735.77"
 Z="2428"
><n
 id="22683"
 p="660.91 733.27"
 Z="2429"
 color="21"
 Warning="Monomer (mon) brackets cannot have crossing bonds."
 LineWidth="1"
 AS="N"
 HDot="yes"
/></fragment><fragment
 id="23137"
 BoundingBox="339.10 858.07 460.42 998.67"
 Z="2443"
><n
 id="23138"
 p="383.42 972.71"
 Z="2444"
 color="21"
 AS="N"
/><n
 id="23139"
 p="398.03 964.27"
 Z="2445"
 color="21"
 AS="N"
/><n
 id="23140"
 p="412.66 922.06"
 Z="2447"
 AS="N"
/><n
 id="23141"
 p="412.66 938.94"
 Z="2448"
 AS="N"
/><n
 id="23142"
 p="398.03 947.39"
 Z="2449"
 AS="N"
/><n
 id="23143"
 p="427.27 913.62"
 Z="2453"
 AS="N"
/><n
 id="23144"
 p="427.27 896.74"
 Z="2455"
 AS="N"
/><n
 id="23145"
 p="441.89 888.30"
 Z="2457"
 AS="N"
/><n
 id="23146"
 p="441.89 871.42"
 Z="2459"
 color="18"
 AS="N"
/><n
 id="23147"
 p="383.42 989.59"
 Z="2461"
 color="19"
 AS="N"
/><n
 id="23148"
 p="427.27 862.98"
 Z="2463"
 color="18"
 Element="8"
 NumHydrogens="0"
 NeedsClean="yes"
 AS="N"
><t
 p="423.07 867.23"
 BoundingBox="423.07 858.07 431.47 867.38"
 color="18"
 LabelJustification="Left"
><s font="3" size="10.8" color="18" face="97">O</s></t></n><n
 id="23149"
 p="456.52 862.98"
 Z="2465"
 color="18"
 Element="1"
 NumHydrogens="0"
 NeedsClean="yes"
 AS="N"
><t
 p="452.62 867.23"
 BoundingBox="452.62 858.19 460.42 867.23"
 color="18"
 LabelJustification="Left"
><s font="3" size="10.8" color="18" face="97">H</s></t></n><n
 id="23753"
 p="368.69 998.09"
 Z="2567"
 color="19"
 AS="N"
/><n
 id="23757"
 p="353.97 989.59"
 Z="2569"
 color="19"
 AS="N"
/><n
 id="23759"
 p="353.97 972.59"
 Z="2571"
 color="19"
 AS="N"
/><n
 id="23761"
 p="339.35 964.15"
 Z="2573"
 color="19"
 AS="N"
/><b
 id="23151"
 Z="2446"
 color="21"
 LineWidth="1"
 B="23138"
 E="23139"
 Order="2"
 DoublePosition="Left"
 BS="E"
 BondCircularOrdering="0 23159 0 23154"
/><b
 id="23152"
 Z="2450"
 LineWidth="1"
 B="23140"
 E="23141"
 BS="N"
/><b
 id="23153"
 Z="2451"
 LineWidth="1"
 B="23141"
 E="23142"
 BS="N"
/><b
 id="23154"
 Z="2452"
 LineWidth="1"
 B="23142"
 E="23139"
 BS="N"
/><b
 id="23155"
 Z="2454"
 LineWidth="1"
 B="23140"
 E="23143"
 BS="N"
/><b
 id="23156"
 Z="2456"
 LineWidth="1"
 B="23143"
 E="23144"
 BS="N"
/><b
 id="23157"
 Z="2458"
 LineWidth="1"
 B="23144"
 E="23145"
 BS="N"
/><b
 id="23158"
 Z="2460"
 LineWidth="1"
 B="23145"
 E="23146"
 BS="N"
/><b
 id="23159"
 Z="2462"
 color="21"
 LineWidth="1"
 B="23138"
 E="23147"
 BS="N"
/><b
 id="23160"
 Z="2464"
 color="18"
 LineWidth="1"
 B="23146"
 E="23148"
 Order="2"
 BS="N"
/><b
 id="23161"
 Z="2466"
 color="18"
 LineWidth="1"
 B="23146"
 E="23149"
 BS="N"
/><b
 id="23754"
 Z="2568"
 color="19"
 LineWidth="1"
 B="23147"
 E="23753"
 Order="2"
 DoublePosition="Left"
 BS="Z"
 BondCircularOrdering="0 23159 23758 0"
/><b
 id="23758"
 Z="2570"
 color="19"
 LineWidth="1"
 B="23753"
 E="23757"
 BS="N"
/><b
 id="23760"
 Z="2572"
 color="19"
 LineWidth="1"
 B="23757"
 E="23759"
 BS="N"
/><b
 id="23762"
 Z="2574"
 color="19"
 LineWidth="1"
 B="23759"
 E="23761"
 BS="N"
/></fragment><fragment
 id="23225"
 BoundingBox="796.29 641.92 918.91 794.50"
 Z="2467"
><n
 id="23226"
 p="826.23 768.54"
 Z="2468"
 color="21"
 AS="N"
/><n
 id="23227"
 p="840.85 760.09"
 Z="2469"
 color="21"
 AS="N"
/><n
 id="23228"
 p="855.47 717.89"
 Z="2471"
 AS="N"
/><n
 id="23229"
 p="855.47 734.77"
 Z="2472"
 AS="N"
/><n
 id="23230"
 p="840.85 743.21"
 Z="2473"
 AS="N"
/><n
 id="23231"
 p="870.09 709.45"
 Z="2477"
 AS="N"
/><n
 id="23232"
 p="870.09 692.57"
 Z="2479"
 AS="N"
/><n
 id="23233"
 p="884.70 684.13"
 Z="2481"
 AS="N"
/><n
 id="23234"
 p="884.70 667.24"
 Z="2483"
 Element="8"
 NumHydrogens="0"
 NeedsClean="yes"
 AS="N"
><t
 p="880.50 671.49"
 BoundingBox="880.50 662.33 888.90 671.64"
 LabelJustification="Left"
><s font="3" size="10.8" color="0" face="97">O</s></t></n><n
 id="23235"
 p="826.23 785.42"
 Z="2485"
 color="19"
 AS="N"
/><n
 id="23236"
 p="899.33 658.80"
 Z="2487"
 AS="N"
/><n
 id="23237"
 p="899.33 641.92"
 Z="2489"
 AS="N"
/><n
 id="23238"
 p="913.95 667.24"
 Z="2491"
 Element="8"
 NumHydrogens="0"
 NeedsClean="yes"
 AS="N"
><t
 p="910.51 670.17"
 BoundingBox="910.51 661.02 918.91 670.32"
 LabelJustification="Left"
><s font="3" size="10.8" color="0" face="97">O</s></t></n><n
 id="23745"
 p="811.51 793.92"
 Z="2561"
 color="19"
 AS="N"
/><n
 id="23749"
 p="796.79 785.42"
 Z="2563"
 color="19"
 AS="N"
/><n
 id="23751"
 p="796.79 768.42"
 Z="2565"
 color="19"
 AS="N"
/><b
 id="23239"
 Z="2470"
 color="21"
 LineWidth="1"
 B="23226"
 E="23227"
 Order="2"
 DoublePosition="Left"
 BS="E"
 BondCircularOrdering="0 23247 0 23242"
/><b
 id="23240"
 Z="2474"
 LineWidth="1"
 B="23228"
 E="23229"
 BS="N"
/><b
 id="23241"
 Z="2475"
 LineWidth="1"
 B="23229"
 E="23230"
 BS="N"
/><b
 id="23242"
 Z="2476"
 LineWidth="1"
 B="23230"
 E="23227"
 BS="N"
/><b
 id="23243"
 Z="2478"
 LineWidth="1"
 B="23228"
 E="23231"
 BS="N"
/><b
 id="23244"
 Z="2480"
 LineWidth="1"
 B="23231"
 E="23232"
 BS="N"
/><b
 id="23245"
 Z="2482"
 LineWidth="1"
 B="23232"
 E="23233"
 BS="N"
/><b
 id="23246"
 Z="2484"
 LineWidth="1"
 B="23233"
 E="23234"
 BS="N"
/><b
 id="23247"
 Z="2486"
 color="21"
 LineWidth="1"
 B="23226"
 E="23235"
 BS="N"
/><b
 id="23248"
 Z="2488"
 LineWidth="1"
 B="23234"
 E="23236"
 BS="N"
/><b
 id="23249"
 Z="2490"
 LineWidth="1"
 B="23236"
 E="23237"
 BS="N"
/><b
 id="23250"
 Z="2492"
 LineWidth="1"
 B="23236"
 E="23238"
 Order="2"
 DoublePosition="Right"
 BS="N"
/><b
 id="23746"
 Z="2562"
 color="19"
 LineWidth="1"
 B="23235"
 E="23745"
 Order="2"
 BS="Z"
 BondCircularOrdering="0 23247 23750 0"
/><b
 id="23750"
 Z="2564"
 color="19"
 LineWidth="1"
 B="23745"
 E="23749"
 BS="N"
/><b
 id="23752"
 Z="2566"
 color="19"
 LineWidth="1"
 B="23749"
 E="23751"
 BS="N"
/></fragment><fragment
 id="23323"
 BoundingBox="684.09 867.07 689.09 872.07"
 Z="2493"
><n
 id="23324"
 p="686.59 869.57"
 Z="2494"
 color="21"
 Warning="Monomer (mon) brackets cannot have crossing bonds."
 LineWidth="1"
 AS="N"
 HDot="yes"
/></fragment><fragment
 id="23325"
 BoundingBox="655.09 992.30 660.09 997.30"
 Z="2495"
><n
 id="23326"
 p="657.59 994.80"
 Z="2496"
 color="21"
 Warning="Monomer (mon) brackets cannot have crossing bonds."
 LineWidth="1"
 AS="N"
 HDot="yes"
/></fragment><fragment
 id="23329"
 BoundingBox="495.80 843.52 584.43 920.07"
 Z="2498"
><n
 id="23330"
 p="496.30 903.19"
 Z="2499"
 color="16"
 AS="N"
/><n
 id="23331"
 p="510.93 894.75"
 Z="2500"
 color="16"
 AS="N"
/><n
 id="23332"
 p="510.93 877.87"
 Z="2502"
 AS="N"
/><n
 id="23333"
 p="525.54 869.43"
 Z="2504"
 AS="N"
/><n
 id="23335"
 p="540.17 844.10"
 Z="2506"
 AS="N"
/><n
 id="23336"
 p="525.54 852.54"
 Z="2507"
 AS="N"
/><n
 id="23344"
 p="496.30 920.07"
 Z="2510"
 color="16"
 AS="N"
/><n
 id="23373"
 p="554.89 852.60"
 Z="2512"
 AS="N"
/><n
 id="23377"
 p="554.89 869.60"
 Z="2514"
 AS="N"
/><n
 id="23381"
 p="540.17 878.10"
 Z="2516"
 AS="N"
/><n
 id="23385"
 p="540.06 895.10"
 Z="2518"
 AS="N"
/><n
 id="23387"
 p="554.74 903.70"
 Z="2520"
 Element="8"
 NumHydrogens="0"
 NeedsClean="yes"
 AS="N"
><t
 p="550.54 907.95"
 BoundingBox="550.54 898.79 558.94 908.10"
 LabelJustification="Left"
 LabelAlignment="Left"
><s font="3" size="10.8" color="0" face="97">O</s></t></n><n
 id="23395"
 p="569.51 895.28"
 Z="2522"
 AS="N"
/><n
 id="23397"
 p="584.18 903.87"
 Z="2524"
 AS="N"
/><n
 id="23399"
 p="569.61 878.28"
 Z="2526"
 Element="8"
 NumHydrogens="0"
 NeedsClean="yes"
 AS="N"
><t
 p="565.41 882.53"
 BoundingBox="565.41 873.37 573.81 882.68"
 LabelJustification="Left"
><s font="3" size="10.8" color="0" face="97">O</s></t></n><b
 id="23345"
 Z="2501"
 color="16"
 LineWidth="1"
 B="23330"
 E="23331"
 BS="N"
/><b
 id="23346"
 Z="2503"
 LineWidth="1"
 B="23331"
 E="23332"
 BS="N"
/><b
 id="23347"
 Z="2505"
 LineWidth="1"
 B="23332"
 E="23333"
 BS="N"
/><b
 id="23349"
 Z="2508"
 LineWidth="1"
 B="23335"
 E="23336"
 BS="N"
/><b
 id="23350"
 Z="2509"
 LineWidth="1"
 B="23336"
 E="23333"
 BS="N"
/><b
 id="23358"
 Z="2511"
 color="16"
 LineWidth="1"
 B="23330"
 E="23344"
 Order="2"
 BS="N"
/><b
 id="23374"
 Z="2513"
 LineWidth="1"
 B="23335"
 E="23373"
 BS="N"
/><b
 id="23378"
 Z="2515"
 LineWidth="1"
 B="23373"
 E="23377"
 BS="N"
/><b
 id="23382"
 Z="2517"
 LineWidth="1"
 B="23377"
 E="23381"
 BS="N"
/><b
 id="23386"
 Z="2519"
 LineWidth="1"
 B="23381"
 E="23385"
 BS="N"
/><b
 id="23388"
 Z="2521"
 LineWidth="1"
 B="23385"
 E="23387"
 BS="N"
/><b
 id="23396"
 Z="2523"
 LineWidth="1"
 B="23387"
 E="23395"
 BS="N"
/><b
 id="23398"
 Z="2525"
 LineWidth="1"
 B="23395"
 E="23397"
 BS="N"
/><b
 id="23400"
 Z="2527"
 LineWidth="1"
 B="23395"
 E="23399"
 Order="2"
 BS="N"
/></fragment><fragment
 id="23408"
 BoundingBox="801.68 843.39 919.51 907.96"
 Z="2528"
><n
 id="23409"
 p="831.39 903.06"
 Z="2529"
 color="21"
 AS="N"
/><n
 id="23410"
 p="846.01 894.62"
 Z="2530"
 color="21"
 AS="N"
/><n
 id="23411"
 p="846.01 877.74"
 Z="2532"
 color="21"
 AS="N"
/><n
 id="23412"
 p="860.62 869.30"
 Z="2534"
 AS="N"
/><n
 id="23413"
 p="875.25 843.97"
 Z="2536"
 AS="N"
/><n
 id="23414"
 p="860.62 852.41"
 Z="2537"
 AS="N"
/><n
 id="23416"
 p="889.97 852.47"
 Z="2540"
 AS="N"
/><n
 id="23417"
 p="889.97 869.47"
 Z="2542"
 AS="N"
/><n
 id="23418"
 p="875.25 877.97"
 Z="2544"
 AS="N"
/><n
 id="23419"
 p="875.14 894.97"
 Z="2546"
 AS="N"
/><n
 id="23420"
 p="889.82 903.56"
 Z="2548"
 Element="8"
 NumHydrogens="0"
 NeedsClean="yes"
 AS="N"
><t
 p="885.62 907.81"
 BoundingBox="885.62 898.65 894.02 907.96"
 LabelJustification="Left"
 LabelAlignment="Left"
><s font="3" size="10.8" color="0" face="97">O</s></t></n><n
 id="23421"
 p="904.58 895.15"
 Z="2550"
 AS="N"
/><n
 id="23422"
 p="919.26 903.73"
 Z="2552"
 AS="N"
/><n
 id="23423"
 p="904.69 878.15"
 Z="2554"
 Element="8"
 NumHydrogens="0"
 NeedsClean="yes"
 AS="N"
><t
 p="900.49 882.40"
 BoundingBox="900.49 873.24 908.89 882.55"
 LabelJustification="Left"
><s font="3" size="10.8" color="0" face="97">O</s></t></n><n
 id="23438"
 p="816.67 894.56"
 Z="2556"
 color="19"
 AS="N"
/><n
 id="23442"
 p="801.93 903.06"
 Z="2558"
 color="19"
 AS="N"
/><b
 id="23424"
 Z="2531"
 color="21"
 LineWidth="1"
 B="23409"
 E="23410"
 Order="2"
 BS="Z"
 BondCircularOrdering="23439 0 0 23425"
/><b
 id="23425"
 Z="2533"
 LineWidth="1"
 B="23410"
 E="23411"
 BS="N"
/><b
 id="23426"
 Z="2535"
 LineWidth="1"
 B="23411"
 E="23412"
 BS="N"
/><b
 id="23427"
 Z="2538"
 LineWidth="1"
 B="23413"
 E="23414"
 BS="N"
/><b
 id="23428"
 Z="2539"
 LineWidth="1"
 B="23414"
 E="23412"
 BS="N"
/><b
 id="23430"
 Z="2541"
 LineWidth="1"
 B="23413"
 E="23416"
 BS="N"
/><b
 id="23431"
 Z="2543"
 LineWidth="1"
 B="23416"
 E="23417"
 BS="N"
/><b
 id="23432"
 Z="2545"
 LineWidth="1"
 B="23417"
 E="23418"
 BS="N"
/><b
 id="23433"
 Z="2547"
 LineWidth="1"
 B="23418"
 E="23419"
 BS="N"
/><b
 id="23434"
 Z="2549"
 LineWidth="1"
 B="23419"
 E="23420"
 BS="N"
/><b
 id="23435"
 Z="2551"
 LineWidth="1"
 B="23420"
 E="23421"
 BS="N"
/><b
 id="23436"
 Z="2553"
 LineWidth="1"
 B="23421"
 E="23422"
 BS="N"
/><b
 id="23437"
 Z="2555"
 LineWidth="1"
 B="23421"
 E="23423"
 Order="2"
 BS="N"
/><b
 id="23439"
 Z="2557"
 color="21"
 LineWidth="1"
 B="23409"
 E="23438"
 BS="N"
/><b
 id="23443"
 Z="2559"
 color="19"
 LineWidth="1"
 B="23438"
 E="23442"
 Order="2"
 BS="N"
/></fragment><fragment
 id="24672"
 BoundingBox="405.63 544.29 479.48 575.20"
 Z="2587"
><n
 id="24673"
 p="405.88 574.62"
 Z="2586"
 AS="N"
/><n
 id="24674"
 p="420.54 566.14"
 Z="2588"
 color="20"
 AS="N"
/><n
 id="24675"
 p="435.22 574.62"
 Z="2590"
 color="20"
 AS="N"
/><n
 id="24676"
 p="449.89 566.14"
 Z="2592"
 color="20"
 AS="N"
/><n
 id="24677"
 p="464.57 574.62"
 Z="2594"
 AS="N"
/><n
 id="24678"
 p="479.23 566.14"
 Z="2596"
 AS="N"
/><n
 id="24679"
 p="449.89 549.20"
 Z="2598"
 color="20"
 Element="8"
 NumHydrogens="0"
 NeedsClean="yes"
 AS="N"
><t
 p="445.69 553.45"
 BoundingBox="445.69 544.29 454.09 553.60"
 color="20"
 LabelJustification="Left"
 LabelAlignment="Right"
><s font="3" size="10.8" color="20" face="97">O</s></t></n><b
 id="24680"
 Z="2589"
 LineWidth="1"
 B="24673"
 E="24674"
 BS="N"
/><b
 id="24681"
 Z="2591"
 color="20"
 LineWidth="1"
 B="24674"
 E="24675"
 Order="2"
 BS="E"
 BondCircularOrdering="0 24680 0 24682"
/><b
 id="24682"
 Z="2593"
 color="20"
 LineWidth="1"
 B="24675"
 E="24676"
 BS="N"
/><b
 id="24683"
 Z="2595"
 LineWidth="1"
 B="24676"
 E="24677"
 BS="N"
/><b
 id="24684"
 Z="2597"
 LineWidth="1"
 B="24677"
 E="24678"
 BS="N"
/><b
 id="24685"
 Z="2599"
 color="20"
 LineWidth="1"
 B="24676"
 E="24679"
 Order="2"
 BS="N"
/></fragment><fragment
 id="24698"
 BoundingBox="819.73 534.94 910.05 591.43"
 Z="2603"
><n
 id="24699"
 p="864.92 582.35"
 Z="2601"
 Element="8"
 NumHydrogens="0"
 NeedsClean="yes"
 AS="N"
><t
 p="860.72 586.60"
 BoundingBox="860.72 577.44 869.12 586.75"
 LabelJustification="Left"
><s font="3" size="10.8" color="0" face="97">O</s></t></n><n
 id="24700"
 p="879.64 590.85"
 Z="2602"
 AS="N"
/><n
 id="24701"
 p="894.35 582.35"
 Z="2604"
 AS="N"
/><n
 id="24702"
 p="894.36 565.35"
 Z="2605"
 Geometry="Tetrahedral"
 AS="S"
 BondOrdering="24713 24714 24717 0"
/><n
 id="24703"
 p="879.64 556.85"
 Z="2606"
 AS="N"
/><n
 id="24704"
 p="864.92 565.35"
 Z="2607"
 Geometry="Tetrahedral"
 AS="R"
 BondOrdering="24716 24715 0 24718"
/><n
 id="24705"
 p="909.07 556.85"
 Z="2614"
 AS="N"
/><n
 id="24706"
 p="850.20 556.85"
 Z="2616"
 color="20"
 AS="N"
/><n
 id="24707"
 p="835.47 565.35"
 Z="2618"
 color="20"
 AS="N"
/><n
 id="24708"
 p="820.75 556.85"
 Z="2620"
 color="20"
 AS="N"
/><n
 id="24709"
 p="835.47 582.35"
 Z="2622"
 AS="N"
/><n
 id="24710"
 p="850.20 539.85"
 Z="2624"
 color="20"
 Element="8"
 NumHydrogens="0"
 NeedsClean="yes"
 AS="N"
><t
 p="846 544.10"
 BoundingBox="846 534.94 854.40 544.25"
 color="20"
 LabelJustification="Left"
><s font="3" size="10.8" color="20" face="97">O</s></t></n><b
 id="24711"
 Z="2608"
 LineWidth="1"
 B="24699"
 E="24700"
 BS="N"
/><b
 id="24712"
 Z="2609"
 LineWidth="1"
 B="24700"
 E="24701"
 BS="N"
/><b
 id="24713"
 Z="2610"
 LineWidth="1"
 B="24701"
 E="24702"
 BS="N"
/><b
 id="24714"
 Z="2611"
 LineWidth="1"
 B="24702"
 E="24703"
 BS="N"
/><b
 id="24715"
 Z="2612"
 LineWidth="1"
 B="24703"
 E="24704"
 BS="N"
/><b
 id="24716"
 Z="2613"
 LineWidth="1"
 B="24704"
 E="24699"
 BS="N"
/><b
 id="24717"
 Z="2615"
 LineWidth="1"
 B="24702"
 E="24705"
 Display="WedgeBegin"
 BS="N"
/><b
 id="24718"
 Z="2617"
 LineWidth="1"
 B="24704"
 E="24706"
 Display="WedgeBegin"
 BS="N"
/><b
 id="24719"
 Z="2619"
 color="20"
 LineWidth="1"
 B="24706"
 E="24707"
 BS="N"
/><b
 id="24720"
 Z="2621"
 color="20"
 LineWidth="1"
 B="24707"
 E="24708"
 Order="2"
 BS="N"
/><b
 id="24721"
 Z="2623"
 LineWidth="1"
 B="24707"
 E="24709"
 BS="N"
/><b
 id="24722"
 Z="2625"
 color="20"
 LineWidth="1"
 B="24706"
 E="24710"
 Order="2"
 BS="N"
/></fragment><t
 id="8996"
 p="689.61 104.89"
 BoundingBox="471.60 95.91 907.63 107.29"
 Z="1585"
 color="14"
 Warning="Chemical Interpretation is not possible for this label"
 CaptionJustification="Center"
 CaptionLineHeight="variable"
 Justification="Center"
><s font="3" size="10.6" color="14" face="1">method A: </s><s font="3" size="10.6" color="0" face="96">K2CO3 (5 eq.), NMO (4 eq.), </s><s font="3" size="10.6" color="0">MeCN (0.1 M), then addition of </s><s font="3" size="10.6" color="0" face="1">TT-salt</s><s font="3" size="10.6" color="0">, -20 °C, 14 h</s></t><t
 id="4055"
 p="293.54 446.70"
 BoundingBox="293.54 437.83 299.44 446.85"
 Z="1637"
 Warning="Chemical Interpretation is not possible for this label"
 CaptionLineHeight="variable"
><s font="3" size="10.6" color="0">3</s></t><t
 id="9241"
 p="283.34 204.37"
 BoundingBox="283.34 195.50 295.13 204.37"
 Z="1669"
 Warning="Chemical Interpretation is not possible for this label"
 CaptionLineHeight="variable"
><s font="3" size="10.6" color="0">14</s></t><t
 id="9266"
 p="454.25 456.92"
 BoundingBox="454.25 448.17 460.15 456.92"
 Z="1715"
 Warning="Chemical Interpretation is not possible for this label"
 CaptionLineHeight="variable"
><s font="3" size="10.6" color="0">7</s></t><t
 id="4105"
 p="591.85 343.23"
 BoundingBox="591.85 334.36 597.75 343.38"
 Z="1730"
 Warning="Chemical Interpretation is not possible for this label"
 CaptionLineHeight="variable"
><s font="3" size="10.6" color="0">3</s></t><t
 id="5670"
 p="429.59 327.65"
 BoundingBox="429.59 318.78 435.49 327.65"
 Z="1767"
 Warning="Chemical Interpretation is not possible for this label"
 CaptionLineHeight="variable"
><s font="3" size="10.6" color="0">2</s></t><t
 id="4314"
 p="714.97 444.67"
 BoundingBox="714.97 435.80 720.87 444.67"
 Z="1782"
 Warning="Chemical Interpretation is not possible for this label"
 CaptionLineHeight="variable"
><s font="3" size="10.6" color="0">4</s></t><t
 id="4342"
 p="569.50 445.26"
 BoundingBox="569.50 436.39 575.40 445.41"
 Z="1797"
 Warning="Chemical Interpretation is not possible for this label"
 CaptionLineHeight="variable"
><s font="3" size="10.6" color="0">3</s></t><t
 id="4172"
 p="314.55 337.68"
 BoundingBox="314.55 328.81 320.45 337.68"
 Z="1812"
 Warning="Chemical Interpretation is not possible for this label"
 CaptionLineHeight="variable"
><s font="3" size="10.6" color="0">4</s></t><t
 id="9320"
 p="850.59 448.60"
 BoundingBox="850.59 439.85 856.49 448.60"
 Z="1844"
 Warning="Chemical Interpretation is not possible for this label"
 CaptionLineHeight="variable"
><s font="3" size="10.6" color="0">7</s></t><t
 id="12837"
 p="294.05 237.10"
 BoundingBox="262.97 227.84 325.13 263.09"
 Z="1856"
 Warning="Chemical Interpretation is not possible for this label"
 CaptionJustification="Center"
 CaptionLineHeight="11.75"
 Justification="Center"
 LineHeight="11.75"
 LineStarts="3 16 27"
><s font="3" size="10.6" color="0" face="1">3b
</s><s font="3" size="10.6" color="0">70% (84:16)</s><s font="3" size="10.6" color="0" face="64">a
</s><s font="3" size="10.6" color="0">67% (79:21)</s></t><t
 id="12844"
 p="851.95 484.78"
 BoundingBox="820.87 475.52 883.03 510.77"
 Z="1857"
 Warning="Chemical Interpretation is not possible for this label"
 CaptionJustification="Center"
 CaptionLineHeight="11.75"
 Justification="Center"
 LineHeight="11.75"
 LineStarts="3 16 27"
><s font="3" size="10.6" color="0" face="1">3q
</s><s font="3" size="10.6" color="0">84% (81:19)</s><s font="3" size="10.6" color="0" face="64">a
</s><s font="3" size="10.6" color="0">77% (79:21)</s></t><t
 id="13149"
 p="294.05 364.40"
 BoundingBox="262.97 355.14 325.13 390.39"
 Z="1858"
 Warning="Chemical Interpretation is not possible for this label"
 CaptionJustification="Center"
 CaptionLineHeight="11.75"
 Justification="Center"
 LineHeight="11.75"
 LineStarts="3 16 27"
><s font="3" size="10.6" color="0" face="1">3h
</s><s font="3" size="10.6" color="0">65% (83:17)</s><s font="3" size="10.6" color="0" face="64">a
</s><s font="3" size="10.6" color="0">60% (78:22)</s></t><t
 id="13169"
 p="433.07 364.40"
 BoundingBox="401.99 355.14 464.15 390.39"
 Z="1859"
 Warning="Chemical Interpretation is not possible for this label"
 CaptionJustification="Center"
 CaptionLineHeight="11.75"
 Justification="Center"
 LineHeight="11.75"
 LineStarts="3 16 27"
><s font="3" size="10.6" color="0" face="1">3i
</s><s font="3" size="10.6" color="0">55% (52:48)</s><s font="3" size="10.6" color="0" face="64">a
</s><s font="3" size="10.6" color="0">50% (43:57)</s></t><t
 id="11511"
 p="176.33 610.63"
 BoundingBox="176.33 598.44 236.89 624.73"
 Z="1896"
 Warning="Chemical Interpretation is not possible for this label"
 CaptionLineHeight="11.75"
 LineHeight="11.75"
 WordWrapWidth="99"
 LineStarts="13 25"
><s font="3" size="10.6" color="0">n</s><s font="3" size="10.6" color="0" face="32">a</s><s font="3" size="10.6" color="0">=1: 33%</s><s font="3" size="10.6" color="0" face="64">a,b
</s><s font="3" size="10.6" color="0">n</s><s font="3" size="10.6" color="0" face="32">b</s><s font="3" size="10.6" color="0">=2: 61%</s><s font="3" size="10.6" color="0" face="64">a,b</s></t><t
 id="13532"
 p="106.86 247.40"
 BoundingBox="106.86 238.53 155.73 247.50"
 Z="1897"
 color="14"
 Warning="Chemical Interpretation is not possible for this label"
 CaptionLineHeight="variable"
><s font="3" size="10.6" color="14" face="1">method A</s></t><t
 id="13536"
 p="642.35 609.46"
 BoundingBox="605.84 600.59 678.86 609.56"
 Z="1898"
 color="14"
 Warning="Chemical Interpretation is not possible for this label"
 CaptionJustification="Center"
 CaptionLineHeight="variable"
 Justification="Center"
><s font="3" size="10.6" color="14" face="1">method A or B</s></t><t
 id="15304"
 p="273.52 105.88"
 BoundingBox="273.52 97.01 346.54 105.98"
 Z="1899"
 color="14"
 Warning="Chemical Interpretation is not possible for this label"
 CaptionLineHeight="variable"
 WordWrapWidth="112"
><s font="3" size="10.6" color="14" face="1">method A or B</s></t><t
 id="15306"
 p="689.61 125.62"
 BoundingBox="496.92 116.64 882.30 128.02"
 Z="1900"
 color="14"
 Warning="Chemical Interpretation is not possible for this label"
 CaptionJustification="Center"
 CaptionLineHeight="variable"
 Justification="Center"
><s font="3" size="10.6" color="14" face="1">method B: </s><s font="3" size="10.6" color="0" face="96">K2CO3 </s><s font="3" size="10.6" color="0">(5 eq.), DMSO (0.1 M), then addition of </s><s font="3" size="10.6" color="0" face="1">TT-salt</s><s font="3" size="10.6" color="0">, 25 °C, 16-24 h</s></t><t
 id="15912"
 p="433.07 484.78"
 BoundingBox="401.99 475.52 464.15 510.77"
 Z="1901"
 Warning="Chemical Interpretation is not possible for this label"
 CaptionJustification="Center"
 CaptionLineHeight="11.75"
 Justification="Center"
 LineHeight="11.75"
 LineStarts="4 17 28"
><s font="3" size="10.6" color="0" face="1">3n 
</s><s font="3" size="10.6" color="0">67% (85:15)</s><s font="3" size="10.6" color="0" face="64">a
</s><s font="3" size="10.6" color="0">63% (78:22)</s></t><t
 id="18410"
 p="251.60 582.01"
 BoundingBox="251.60 575.48 268.99 584.36"
 Z="1906"
 Warning="Chemical Interpretation is not possible for this label"
 CaptionLineHeight="variable"
><s font="3" size="10.6" color="0">n</s><s font="3" size="10.6" color="0" face="32">a-d</s></t><t
 id="18629"
 p="588.86 364.40"
 BoundingBox="557.78 355.14 619.94 390.39"
 Z="1907"
 Warning="Chemical Interpretation is not possible for this label"
 CaptionJustification="Center"
 CaptionLineHeight="11.75"
 Justification="Center"
 LineHeight="11.75"
 LineStarts="3 16 27"
><s font="3" size="10.6" color="0" face="1">3a
</s><s font="3" size="10.6" color="0">75% (83:17)</s><s font="3" size="10.6" color="0" face="64">a
</s><s font="3" size="10.6" color="0">72% (71:29)</s></t><t
 id="19890"
 p="800.93 569.62"
 BoundingBox="800.93 561.34 807.82 569.62"
 Z="1958"
 Warning="Chemical Interpretation is not possible for this label"
 CaptionLineHeight="variable"
><s font="3" size="11.8" color="0" face="1">+</s></t><t
 id="20464"
 p="230.33 175.50"
 BoundingBox="230.33 166.63 431.78 177.60"
 Z="1969"
 color="17"
 Warning="Chemical Interpretation is not possible for this label"
 CaptionLineHeight="variable"
><s font="3" size="10.6" color="17" face="3">sterics, electronics, substitution pattern</s></t><t
 id="21044"
 p="228.30 277.27"
 BoundingBox="228.30 268.40 363.23 279.52"
 Z="1998"
 color="17"
 Warning="Chemical Interpretation is not possible for this label"
 CaptionLineHeight="variable"
><s font="3" size="10.6" color="17" face="3">carboxylic acid derivatives</s></t><t
 id="21049"
 p="143.94 337.39"
 BoundingBox="143.94 328.52 149.84 337.39"
 Z="2003"
 Warning="Chemical Interpretation is not possible for this label"
 CaptionLineHeight="variable"
><s font="3" size="10.6" color="0">2</s></t><t
 id="21063"
 p="526.11 413.24"
 BoundingBox="526.11 404.26 632.71 415.49"
 Z="2004"
 color="17"
 Warning="Chemical Interpretation is not possible for this label"
 CaptionLineHeight="variable"
><s font="3" size="10.6" color="17" face="3">(pseudo)halogenides</s></t><t
 id="21112"
 p="181.85 528.54"
 BoundingBox="181.85 518.74 362.57 532.84"
 Z="2006"
 color="17"
 Warning="Chemical Interpretation is not possible for this label"
 LineHeight="auto"
><s font="3" size="10.6" color="17" face="3">cyclic and open chain (</s><s font="3" size="10.6" color="20" face="3">S</s><s font="3" size="10.6" color="20" face="35">N</s><s font="3" size="10.6" color="20" face="3">2</s><s font="3" size="10.6" color="17" face="3"> vs. </s><s font="3" size="10.6" color="19" face="3">S</s><s font="3" size="10.6" color="19" face="35">N</s><s font="3" size="10.6" color="19" face="3">2&apos;</s><s font="3" size="10.6" color="17" face="3">)</s></t><t
 id="21167"
 p="692.05 528.54"
 BoundingBox="692.05 519.56 879.23 530.79"
 Z="2022"
 color="17"
 Warning="Chemical Interpretation is not possible for this label"
 CaptionLineHeight="variable"
><s font="3" size="10.6" color="17" face="3">prenylated compounds (</s><s font="3" size="10.6" color="20" face="3">S</s><s font="3" size="10.6" color="20" face="35">N</s><s font="3" size="10.6" color="20" face="3">2</s><s font="3" size="10.6" color="17" face="3"> vs. </s><s font="3" size="10.6" color="19" face="3">S</s><s font="3" size="10.6" color="19" face="35">N</s><s font="3" size="10.6" color="19" face="3">2&apos;</s><s font="3" size="10.6" color="17" face="3">)</s></t><t
 id="21168"
 p="388.41 569.62"
 BoundingBox="388.41 561.34 395.30 569.62"
 Z="2023"
 Warning="Chemical Interpretation is not possible for this label"
 CaptionLineHeight="variable"
><s font="3" size="11.8" color="0" face="1">+</s></t><t
 id="21536"
 p="723 194.32"
 BoundingBox="723 185.69 729.03 196.57"
 Z="2024"
 color="17"
 Warning="Chemical Interpretation is not possible for this label"
 CaptionLineHeight="variable"
><s font="23" size="10.6" color="17" face="1">b</s></t><t
 id="21537"
 p="563.63 213.21"
 BoundingBox="563.63 207.38 570.53 213.36"
 Z="2025"
 color="17"
 Warning="Chemical Interpretation is not possible for this label"
 CaptionLineHeight="variable"
><s font="23" size="10.6" color="17" face="1">a</s></t><t
 id="21934"
 p="484.24 541.96"
 BoundingBox="484.24 534.08 500.44 542.06"
 Z="2049"
 color="17"
 Warning="Chemical Interpretation is not possible for this label"
 CaptionLineHeight="variable"
><s font="3" size="9.4" color="17" face="1">via:</s></t><t
 id="21994"
 p="342.58 597.84"
 BoundingBox="324.24 588.58 360.92 609.89"
 Z="2050"
 Warning="Chemical Interpretation is not possible for this label"
 CaptionJustification="Center"
 CaptionLineHeight="11.75"
 Justification="Center"
 LineHeight="11.75"
 WordWrapWidth="39"
 LineStarts="3 11"
><s font="3" size="10.6" color="0" face="1">5e
</s><s font="3" size="10.6" color="19">32%</s><s font="3" size="10.6" color="19" face="64">a,b,f</s></t><t
 id="22193"
 p="855.88 325.36"
 BoundingBox="855.88 316.49 861.78 325.51"
 Z="2066"
 Warning="Chemical Interpretation is not possible for this label"
 CaptionLineHeight="variable"
><s font="3" size="10.6" color="0">6</s></t><t
 id="22194"
 p="851.95 364.40"
 BoundingBox="820.87 355.14 883.03 390.39"
 Z="2085"
 Warning="Chemical Interpretation is not possible for this label"
 CaptionJustification="Center"
 CaptionLineHeight="11.75"
 Justification="Center"
 LineHeight="11.75"
 WordWrapWidth="85"
 LineStarts="3 16 27"
><s font="3" size="10.6" color="0" face="1">3k
</s><s font="3" size="10.6" color="0">71% (87:13)</s><s font="3" size="10.6" color="0" face="64">a
</s><s font="3" size="10.6" color="0">65% (82:18)</s></t><t
 id="22196"
 p="152.68 446.44"
 BoundingBox="152.68 437.57 158.58 446.59"
 Z="2086"
 Warning="Chemical Interpretation is not possible for this label"
 CaptionLineHeight="variable"
><s font="3" size="10.6" color="0">6</s></t><t
 id="22197"
 p="845.60 277.72"
 BoundingBox="777.28 267.92 913.92 292.72"
 Z="2088"
 color="17"
 Warning="Chemical Interpretation is not possible for this label"
 CaptionJustification="Center"
 Justification="Center"
 LineHeight="auto"
 LineStarts="27 36"
><s font="3" size="10.6" color="17" face="3">oxidizable and unsaturated
compounds</s></t><t
 id="22236"
 p="722.72 335.84"
 BoundingBox="722.72 327.09 728.62 335.84"
 Z="2105"
 Warning="Chemical Interpretation is not possible for this label"
 CaptionLineHeight="variable"
><s font="3" size="10.6" color="0">7</s></t><t
 id="22241"
 p="719.43 364.40"
 BoundingBox="688.35 355.14 750.51 390.39"
 Z="2108"
 Warning="Chemical Interpretation is not possible for this label"
 CaptionJustification="Center"
 CaptionLineHeight="11.75"
 Justification="Center"
 LineHeight="11.75"
 LineStarts="3 16 27"
><s font="3" size="10.6" color="0" face="1">3j
</s><s font="3" size="10.6" color="0">46% (86:14)</s><s font="3" size="10.6" color="0" face="64">a
</s><s font="3" size="10.6" color="0">37% (83:17)</s></t><t
 id="22427"
 p="240.36 610.63"
 BoundingBox="240.36 598.44 300.92 624.73"
 Z="2111"
 Warning="Chemical Interpretation is not possible for this label"
 CaptionLineHeight="11.75"
 LineHeight="11.75"
 LineStarts="13 25"
><s font="3" size="10.6" color="0">n</s><s font="3" size="10.6" color="0" face="32">c</s><s font="3" size="10.6" color="0">=3: 57%</s><s font="3" size="10.6" color="0" face="64">a,b
</s><s font="3" size="10.6" color="0">n</s><s font="3" size="10.6" color="0" face="32">d</s><s font="3" size="10.6" color="0">=4: 61%</s><s font="3" size="10.6" color="0" face="64">a,b</s></t><t
 id="19782"
 p="450.42 806.23"
 BoundingBox="450.42 797.25 539.94 808.48"
 Z="2201"
 Warning="Chemical Interpretation is not possible for this label"
 CaptionLineHeight="variable"
><s font="3" size="10.6" color="0" face="1">Ivorenolide A (6b)</s></t><t
 id="19784"
 p="220.42 754.98"
 BoundingBox="220.42 746 282.85 757.38"
 Z="2231"
 CaptionLineHeight="variable"
><s font="3" size="10.6" color="0" face="96">NMO, K2CO3</s></t><t
 id="19785"
 p="363.98 806.23"
 BoundingBox="306.17 797.25 421.79 808.48"
 Z="2240"
 Warning="Chemical Interpretation is not possible for this label"
 CaptionJustification="Center"
 CaptionLineHeight="variable"
 Justification="Center"
 WordWrapWidth="218"
><s font="3" size="10.6" color="0" face="1">Yue&apos;s intermediate (6a)</s></t><t
 id="19786"
 p="129.60 806.09"
 BoundingBox="110.75 797.22 148.45 817.26"
 Z="2248"
 Warning="Chemical Interpretation is not possible for this label"
 CaptionJustification="Center"
 CaptionLineHeight="variable"
 Justification="Center"
 LineStarts="4 12"
><s font="3" size="10.6" color="0" face="1">6c 
</s><s font="3" size="10.6" color="18" face="1">[1 step]</s></t><t
 id="19787"
 p="81.37 652.62"
 BoundingBox="81.37 643.64 238.62 654.87"
 Z="2253"
 color="17"
 Warning="Chemical Interpretation is not possible for this label"
 CaptionLineHeight="variable"
><s font="3" size="10.6" color="17" face="3">(A) telescoping, via the (</s><s font="3" size="10.6" color="21" face="3">Z</s><s font="3" size="10.6" color="17" face="3">)-enal</s></t><t
 id="19789"
 p="628.95 857.66"
 BoundingBox="628.95 848.68 714.33 859.16"
 Z="2255"
 color="14"
 CaptionLineHeight="variable"
><s font="3" size="10.6" color="14" face="96">TTO</s><s font="3" size="10.6" color="0" face="96">, TFAA, TfOH</s></t><t
 id="19790"
 p="660.60 873.95"
 BoundingBox="660.60 865.08 681.23 874.05"
 Z="2256"
 color="21"
 Warning="Chemical Interpretation is not possible for this label"
 CaptionLineHeight="variable"
><s font="3" size="10.6" color="21" face="2">then</s></t><t
 id="19791"
 p="640.07 890.29"
 BoundingBox="640.07 881.31 702.50 892.69"
 Z="2257"
 CaptionLineHeight="variable"
><s font="3" size="10.6" color="0" face="96">NMO, K2CO3</s></t><t
 id="19793"
 p="861.61 922.18"
 BoundingBox="802.11 913.20 921.11 935.51"
 Z="2258"
 Warning="Chemical Interpretation is not possible for this label"
 CaptionJustification="Center"
 CaptionLineHeight="variable"
 Justification="Center"
 LineStarts="17 40"
><s font="3" size="10.6" color="0" face="1">sex pheromone of
</s><s font="3" size="10.6" color="0" face="3">Diparopsis castanea</s><s font="3" size="10.6" color="0" face="1"> (9)</s></t><t
 id="19794"
 p="478.46 835.41"
 BoundingBox="478.46 826.43 663.98 837.66"
 Z="2259"
 color="17"
 Warning="Chemical Interpretation is not possible for this label"
 CaptionLineHeight="variable"
><s font="3" size="10.6" color="17" face="3">(D) chemical one-pot, via the (</s><s font="3" size="10.6" color="21" face="3">Z</s><s font="3" size="10.6" color="18" face="3">)</s><s font="3" size="10.6" color="17" face="3">-enal</s></t><t
 id="19795"
 p="518.78 922.96"
 BoundingBox="518.78 914.09 556.48 925.11"
 Z="2260"
 color="18"
 Warning="Chemical Interpretation is not possible for this label"
 CaptionLineHeight="variable"
><s font="3" size="10.6" color="18" face="1">[1 step]</s></t><t
 id="19798"
 p="238.49 782.67"
 BoundingBox="207.41 773.17 269.57 797.47"
 Z="2261"
 Warning="Chemical Interpretation is not possible for this label"
 CaptionJustification="Center"
 Justification="Center"
 LineHeight="auto"
 LineStarts="12 25"
><s font="3" size="10.6" color="0">59% overall
(</s><s font="3" size="10.6" color="21" face="2">Z:E</s><s font="3" size="10.6" color="0"> = 87:13)</s></t><t
 id="20532"
 p="355.74 745.17"
 BoundingBox="355.74 734.22 397.05 748.12"
 Z="2262"
 color="25"
 Warning="Chemical Interpretation is not possible for this label"
 LineHeight="auto"
><s font="3" size="11.8" color="25" face="1">[1.82 g]</s></t><t
 id="21355"
 p="689.07 914.30"
 BoundingBox="657.99 904.80 720.15 929.10"
 Z="2263"
 Warning="Chemical Interpretation is not possible for this label"
 CaptionJustification="Center"
 Justification="Center"
 LineHeight="auto"
 LineStarts="12 25"
><s font="3" size="10.6" color="0">46% overall
(</s><s font="3" size="10.6" color="21" face="2">Z:E</s><s font="3" size="10.6" color="0"> = 82:18)</s></t><t
 id="21362"
 p="806.52 866.37"
 BoundingBox="806.52 855.42 847.83 869.32"
 Z="2264"
 color="25"
 Warning="Chemical Interpretation is not possible for this label"
 LineHeight="auto"
><s font="3" size="11.8" color="25" face="1">[1.03 g]</s></t><t
 id="22025"
 p="591.24 971.74"
 BoundingBox="591.24 962.87 694.02 985.70"
 Z="2285"
 color="14"
 Warning="ChemDraw can&apos;t interpret this label."
 CaptionLineHeight="variable"
 LineStarts="22 43"
><s font="3" size="10.6" color="14" face="96">TT </s><s font="3" size="10.6" color="0" face="96">[anodic oxidation]
</s><s font="3" size="11.2" color="0" face="96">(+) RVC | Ni foam (-)</s></t><t
 id="22026"
 p="632.03 999.15"
 BoundingBox="632.03 990.28 652.66 999.25"
 Z="2286"
 color="21"
 Warning="Chemical Interpretation is not possible for this label"
 CaptionLineHeight="variable"
><s font="3" size="10.6" color="21" face="2">then</s></t><t
 id="22027"
 p="609.65 1016.05"
 BoundingBox="609.65 1007.07 672.08 1018.45"
 Z="2287"
 CaptionLineHeight="variable"
><s font="3" size="10.6" color="0" face="96">NMO, K2CO3</s></t><t
 id="22028"
 p="479.42 944.64"
 BoundingBox="479.42 935.66 699.12 946.89"
 Z="2288"
 color="26"
 Warning="Chemical Interpretation is not possible for this label"
 CaptionLineHeight="variable"
><s font="3" size="10.6" color="26" face="3">(E) </s><s font="3" size="10.6" color="17" face="3">electrochemical one-pot, via the (</s><s font="3" size="10.6" color="21" face="3">Z</s><s font="3" size="10.6" color="18" face="3">)</s><s font="3" size="10.6" color="17" face="3">-enal</s></t><t
 id="22029"
 p="836.29 1026"
 BoundingBox="780.91 1017.13 891.67 1039.33"
 Z="2289"
 Warning="Chemical Interpretation is not possible for this label"
 CaptionJustification="Center"
 CaptionLineHeight="variable"
 Justification="Center"
 LineStarts="23 41"
><s font="3" size="10.6" color="0" face="1">pear ester: kairomone 
and fragrance (10)</s></t><t
 id="23005"
 p="95.75 1018.20"
 BoundingBox="95.75 1009.33 136.39 1018.35"
 Z="2326"
 color="18"
 Warning="Chemical Interpretation is not possible for this label"
 CaptionLineHeight="variable"
><s font="3" size="10.6" color="18" face="1">9-DAME</s></t><t
 id="22239"
 p="82.22 838.94"
 BoundingBox="82.22 829.96 240.07 841.19"
 Z="2328"
 color="17"
 Warning="Chemical Interpretation is not possible for this label"
 CaptionLineHeight="variable"
><s font="3" size="10.6" color="17" face="3">(B) telescoping, via the (</s><s font="3" size="10.6" color="21" face="3">E</s><s font="3" size="10.6" color="17" face="3">)-enal</s></t><t
 id="22279"
 p="180.74 911.48"
 BoundingBox="147.61 902.29 213.87 937.54"
 Z="2330"
 color="14"
 Warning="ChemDraw can&apos;t interpret this label."
 CaptionJustification="Center"
 CaptionLineHeight="11.75"
 Justification="Center"
 LineHeight="11.75"
 LineStarts="10 16 28"
><s font="3" size="10.6" color="14" face="96">TTO</s><s font="3" size="10.6" color="0" face="96">, Tf2O
</s><s font="3" size="10.6" color="0" face="98">then</s><s font="3" size="10.6" color="0" face="96"> 
NaHCO3 (aq.)</s></t><t
 id="22280"
 p="183.82 966.11"
 BoundingBox="183.82 957.13 255.97 968.51"
 Z="2331"
 CaptionLineHeight="variable"
><s font="3" size="10.6" color="0" face="96">NMO, NaHCO3</s></t><t
 id="22358"
 p="403.61 1018.40"
 BoundingBox="346.17 1008.55 461.05 1033.55"
 Z="2344"
 Warning="Chemical Interpretation is not possible for this label"
 CaptionJustification="Center"
 Justification="Center"
 LineHeight="auto"
 WordWrapWidth="124"
 LineStarts="17 40"
><s font="3" size="10.6" color="0" face="1">sex pheromone of </s><s font="3" size="10.6" color="0" face="3">Cameraria ohridella</s><s font="3" size="10.6" color="0" face="1"> (7)</s></t><t
 id="22407"
 p="276.54 967.21"
 BoundingBox="276.54 957.71 307.18 969.86"
 Z="2371"
 Warning="Chemical Interpretation is not possible for this label"
 LineHeight="auto"
><s font="3" size="10.6" color="0">DIBAL</s></t><t
 id="22409"
 p="676.56 1031.15"
 BoundingBox="620.15 1021.65 732.97 1045.95"
 Z="2372"
 Warning="Chemical Interpretation is not possible for this label"
 CaptionJustification="Center"
 Justification="Center"
 LineHeight="auto"
 LineStarts="12 35"
><s font="3" size="10.6" color="0">29% overall
(</s><s font="3" size="10.6" color="19">2</s><s font="3" size="10.6" color="19" face="2">E</s><s font="3" size="10.6" color="0">,</s><s font="3" size="10.6" color="21">4</s><s font="3" size="10.6" color="21" face="2">Z</s><s font="3" size="10.6" color="0">):(</s><s font="3" size="10.6" color="19">2</s><s font="3" size="10.6" color="19" face="2">E</s><s font="3" size="10.6" color="0">,</s><s font="3" size="10.6" color="21">4</s><s font="3" size="10.6" color="21" face="2">E</s><s font="3" size="10.6" color="0">) = 66:34</s></t><t
 id="22414"
 p="874.49 976.07"
 BoundingBox="874.49 969.13 879.08 976.07"
 Z="2373"
 color="19"
 Warning="Chemical Interpretation is not possible for this label"
 CaptionLineHeight="variable"
><s font="3" size="8.25" color="19" face="1">2</s></t><t
 id="22415"
 p="848.72 963.86"
 BoundingBox="848.72 956.92 853.31 963.86"
 Z="2374"
 color="21"
 Warning="Chemical Interpretation is not possible for this label"
 CaptionLineHeight="variable"
><s font="3" size="8.25" color="21" face="1">4</s></t><t
 id="22417"
 p="203.15 983.28"
 BoundingBox="140.84 973.78 265.46 998.08"
 Z="2375"
 Warning="Chemical Interpretation is not possible for this label"
 CaptionJustification="Center"
 Justification="Center"
 LineHeight="auto"
 WordWrapWidth="126"
 LineStarts="17 42"
><s font="3" size="10.6" color="0">53% over 3 steps
(</s><s font="3" size="10.6" color="21">8</s><s font="3" size="10.6" color="21" face="2">E</s><s font="3" size="10.6" color="0">,</s><s font="3" size="10.6" color="19">10</s><s font="3" size="10.6" color="19" face="2">Z</s><s font="3" size="10.6" color="0">):(</s><s font="3" size="10.6" color="21">8</s><s font="3" size="10.6" color="21" face="2">E</s><s font="3" size="10.6" color="0">,</s><s font="3" size="10.6" color="19">10</s><s font="3" size="10.6" color="19" face="2">E</s><s font="3" size="10.6" color="0">) = 74:26</s></t><t
 id="22418"
 p="404.45 970.85"
 BoundingBox="404.45 963.91 409.04 970.95"
 Z="2376"
 color="21"
 Warning="Chemical Interpretation is not possible for this label"
 CaptionLineHeight="variable"
><s font="3" size="8.25" color="21" face="1">8</s></t><t
 id="22419"
 p="385.12 990.42"
 BoundingBox="385.12 983.48 394.30 990.52"
 Z="2377"
 color="19"
 Warning="Chemical Interpretation is not possible for this label"
 CaptionLineHeight="variable"
><s font="3" size="8.25" color="19" face="1">10</s></t><t
 id="22519"
 p="405.93 990.42"
 BoundingBox="405.93 979.47 447.24 993.37"
 Z="2382"
 color="25"
 Warning="Chemical Interpretation is not possible for this label"
 LineHeight="auto"
><s font="3" size="11.8" color="25" face="1">[0.58 g]</s></t><t
 id="22686"
 p="663.50 755.54"
 BoundingBox="663.50 746.56 735.65 757.94"
 Z="2388"
 CaptionLineHeight="variable"
><s font="3" size="10.6" color="0" face="96">NMO, NaHCO3</s></t><t
 id="22687"
 p="857.32 807.06"
 BoundingBox="808.43 797.21 906.21 822.21"
 Z="2399"
 Warning="Chemical Interpretation is not possible for this label"
 CaptionJustification="Center"
 Justification="Center"
 LineHeight="auto"
 LineStarts="18 37"
><s font="3" size="10.6" color="0" face="1">sex pheromone of 
</s><s font="3" size="10.6" color="0" face="3">Lobesia botrana</s><s font="3" size="10.6" color="0" face="1"> (8)</s></t><t
 id="22689"
 p="693.47 781.56"
 BoundingBox="637.06 772.06 749.88 796.36"
 Z="2424"
 Warning="Chemical Interpretation is not possible for this label"
 CaptionJustification="Center"
 Justification="Center"
 LineHeight="auto"
 LineStarts="12 35"
><s font="3" size="10.6" color="0">43% overall
(</s><s font="3" size="10.6" color="21">7</s><s font="3" size="10.6" color="21" face="2">E</s><s font="3" size="10.6" color="0">,</s><s font="3" size="10.6" color="19">9</s><s font="3" size="10.6" color="19" face="2">Z</s><s font="3" size="10.6" color="0">):(</s><s font="3" size="10.6" color="21">7</s><s font="3" size="10.6" color="21" face="2">E</s><s font="3" size="10.6" color="0">,</s><s font="3" size="10.6" color="19">9</s><s font="3" size="10.6" color="19" face="2">E</s><s font="3" size="10.6" color="0">) = 71:29</s></t><t
 id="22692"
 p="860.23 772.57"
 BoundingBox="860.23 761.62 901.54 775.52"
 Z="2425"
 color="25"
 Warning="Chemical Interpretation is not possible for this label"
 LineHeight="auto"
><s font="3" size="11.8" color="25" face="1">[0.97 g]</s></t><t
 id="22794"
 p="845.05 768.09"
 BoundingBox="845.05 761.32 849.64 768.09"
 Z="2434"
 color="21"
 Warning="Chemical Interpretation is not possible for this label"
 CaptionLineHeight="variable"
><s font="3" size="8.25" color="21" face="1">7</s></t><t
 id="22795"
 p="829.54 790.72"
 BoundingBox="829.54 783.78 834.13 790.82"
 Z="2435"
 color="19"
 Warning="Chemical Interpretation is not possible for this label"
 CaptionLineHeight="variable"
><s font="3" size="8.25" color="19" face="1">9</s></t><t
 id="22797"
 p="552.27 647.69"
 BoundingBox="552.27 638.71 710.12 649.94"
 Z="2437"
 color="17"
 Warning="Chemical Interpretation is not possible for this label"
 CaptionLineHeight="variable"
><s font="3" size="10.6" color="17" face="3">(C) telescoping, via the (</s><s font="3" size="10.6" color="21" face="3">E</s><s font="3" size="10.6" color="18" face="3">)</s><s font="3" size="10.6" color="17" face="3">-enal</s></t><t
 id="22848"
 p="279.48 984.92"
 BoundingBox="279.48 975.42 300.70 987.57"
 Z="2438"
 Warning="Chemical Interpretation is not possible for this label"
 LineHeight="auto"
><s font="3" size="10.6" color="0">66%</s></t><t
 id="23012"
 p="71.93 637.36"
 BoundingBox="71.93 628.38 270.98 639.46"
 Z="2440"
 color="14"
 Warning="Chemical Interpretation is not possible for this label"
 CaptionLineHeight="variable"
><s font="3" size="10.6" color="14" face="1">Applications and one-pot modifications</s></t><t
 id="23075"
 p="71.97 161.48"
 BoundingBox="71.97 152.50 249.23 163.58"
 Z="2442"
 color="14"
 Warning="Chemical Interpretation is not possible for this label"
 CaptionLineHeight="variable"
><s font="3" size="10.6" color="14" face="1">Scope of the TT-Kornblum reaction</s></t><t
 id="23328"
 p="216.34 696.62"
 BoundingBox="171.42 687.12 261.26 723.57"
 Z="2497"
 color="14"
 Warning="ChemDraw can&apos;t interpret this label."
 CaptionJustification="Center"
 Justification="Center"
 LineHeight="auto"
 LineStarts="16 34 50"
><s font="3" size="10.6" color="14" face="96">TTO, </s><s font="3" size="10.6" color="0" face="96">TFAA, TfOH
</s><s font="3" size="10.6" color="0" face="98">then</s><s font="3" size="10.6" color="0" face="96"> NaHCO3 (aq.)
</s><s font="3" size="10.6" color="0" face="98">then</s><s font="3" size="10.6" color="0" face="96"> NaBF4 (aq.)</s></t><t
 id="23477"
 p="125.85 605.51"
 BoundingBox="101.41 596.64 150.29 605.61"
 Z="2560"
 color="14"
 Warning="Chemical Interpretation is not possible for this label"
 CaptionJustification="Center"
 CaptionLineHeight="variable"
 Justification="Center"
><s font="3" size="10.6" color="14" face="1">method B</s></t><t
 id="23949"
 p="661.81 702.22"
 BoundingBox="628.68 693.24 694.94 724.87"
 Z="2575"
 color="14"
 Warning="ChemDraw can&apos;t interpret this label."
 CaptionJustification="Center"
 CaptionLineHeight="variable"
 Justification="Center"
 LineStarts="10 16 28"
><s font="3" size="10.6" color="14" face="96">TTO</s><s font="3" size="10.6" color="0" face="96">, Tf2O
</s><s font="3" size="10.6" color="0" face="98">then</s><s font="3" size="10.6" color="0" face="96"> 
NaHCO3 (aq.)</s></t><t
 id="24370"
 p="433.07 237.10"
 BoundingBox="398.67 227.84 467.47 251.10"
 Z="2576"
 Warning="Chemical Interpretation is not possible for this label"
 CaptionJustification="Center"
 CaptionLineHeight="11.75"
 Justification="Center"
 LineHeight="11.75"
 LineStarts="4 18"
><s font="3" size="10.6" color="0" face="1">3c</s><s font="3" size="10.6" color="0"> 
52% (88:12)</s><s font="3" size="10.6" color="0" face="64">a,b</s></t><t
 id="24374"
 p="588.86 237.10"
 BoundingBox="569.63 227.84 608.09 260.90"
 Z="2577"
 Warning="Chemical Interpretation is not possible for this label"
 CaptionJustification="Center"
 CaptionLineHeight="11.75"
 Justification="Center"
 LineHeight="11.75"
 LineStarts="3 12 18"
><s font="3" size="10.6" color="0" face="1">3d
</s><s font="3" size="10.6" color="0">58%</s><s font="3" size="10.6" color="0" face="64">a,c,d
</s><s font="3" size="10.6" color="0">51%</s><s font="3" size="10.6" color="0" face="64">c,d</s></t><t
 id="24379"
 p="719.43 237.10"
 BoundingBox="703.52 227.84 735.34 263.09"
 Z="2578"
 Warning="Chemical Interpretation is not possible for this label"
 CaptionJustification="Center"
 CaptionLineHeight="11.75"
 Justification="Center"
 LineHeight="11.75"
 LineStarts="3 10 14"
><s font="3" size="10.6" color="0" face="1">3e
</s><s font="3" size="10.6" color="0">77%</s><s font="3" size="10.6" color="0" face="64">a,c
</s><s font="3" size="10.6" color="0">64%</s><s font="3" size="10.6" color="0" face="64">c</s></t><t
 id="24381"
 p="851.95 237.10"
 BoundingBox="823.81 227.84 880.09 263.09"
 Z="2579"
 Warning="Chemical Interpretation is not possible for this label"
 CaptionJustification="Center"
 CaptionLineHeight="11.75"
 Justification="Center"
 LineHeight="11.75"
 LineStarts="3 15 18"
><s font="3" size="10.6" color="0" face="1">3f
</s><s font="3" size="10.6" color="0">66% (8:92)</s><s font="3" size="10.6" color="0" face="64">a
</s><s font="3" size="10.6" color="0">64%</s></t><t
 id="24387"
 p="153.87 367.43"
 BoundingBox="119.47 355.13 188.27 385.03"
 Z="2580"
 Warning="Chemical Interpretation is not possible for this label"
 CaptionJustification="Center"
 Justification="Center"
 LineHeight="auto"
 LineStarts="3 17"
><s font="3" size="10.6" color="0" face="1">3g
</s><s font="3" size="10.6" color="0">50% (44:56)</s><s font="3" size="10.6" color="0" face="64">a,e</s></t><t
 id="24398"
 p="153.87 484.78"
 BoundingBox="122.79 475.52 184.95 510.77"
 Z="2581"
 Warning="Chemical Interpretation is not possible for this label"
 CaptionJustification="Center"
 CaptionLineHeight="11.75"
 Justification="Center"
 LineHeight="11.75"
 LineStarts="3 16 27"
><s font="3" size="10.6" color="0" face="1">3l
</s><s font="3" size="10.6" color="0">73% (84:16)</s><s font="3" size="10.6" color="0" face="64">a
</s><s font="3" size="10.6" color="0">62% (79:21)</s></t><t
 id="24399"
 p="294.05 484.78"
 BoundingBox="262.97 475.52 325.13 510.77"
 Z="2582"
 Warning="Chemical Interpretation is not possible for this label"
 CaptionJustification="Center"
 CaptionLineHeight="11.75"
 Justification="Center"
 LineHeight="11.75"
 WordWrapWidth="81"
 LineStarts="3 16 27"
><s font="3" size="10.6" color="0" face="1">3m
</s><s font="3" size="10.6" color="0">72% (81:19)</s><s font="3" size="10.6" color="0" face="64">a
</s><s font="3" size="10.6" color="0">68% (79:21)</s></t><t
 id="24401"
 p="588.86 484.78"
 BoundingBox="554.46 475.52 623.26 510.53"
 Z="2583"
 Warning="Chemical Interpretation is not possible for this label"
 CaptionJustification="Center"
 CaptionLineHeight="11.75"
 Justification="Center"
 LineHeight="11.75"
 LineStarts="3 18 30"
><s font="3" size="10.6" color="0" face="1">3o
</s><s font="3" size="10.6" color="0">70% (82:18)</s><s font="3" size="10.6" color="0" face="64">a,b
</s><s font="3" size="10.6" color="0">51% (67:33)</s><s font="3" size="10.6" color="0" face="64">b</s></t><t
 id="24402"
 p="719.43 484.78"
 BoundingBox="688.35 475.52 750.51 510.77"
 Z="2584"
 Warning="Chemical Interpretation is not possible for this label"
 CaptionJustification="Center"
 CaptionLineHeight="11.75"
 Justification="Center"
 LineHeight="11.75"
 LineStarts="3 16 27"
><s font="3" size="10.6" color="0" face="1">3p
</s><s font="3" size="10.6" color="0">77% (88:12)</s><s font="3" size="10.6" color="0" face="64">a
</s><s font="3" size="10.6" color="0">71% (84:16)</s></t><t
 id="24411"
 p="223.66 597.36"
 BoundingBox="223.66 588.10 245.46 599.85"
 Z="2585"
 Warning="Chemical Interpretation is not possible for this label"
 CaptionLineHeight="11.75"
 LineHeight="11.75"
><s font="3" size="10.6" color="0" face="1">5a-d</s></t><t
 id="24686"
 p="444.69 597.84"
 BoundingBox="426.35 588.58 463.03 609.89"
 Z="2600"
 Warning="Chemical Interpretation is not possible for this label"
 CaptionJustification="Center"
 CaptionLineHeight="11.75"
 Justification="Center"
 LineHeight="11.75"
 LineStarts="3 11"
><s font="3" size="10.6" color="0" face="1">5f
</s><s font="3" size="10.6" color="20">41%</s><s font="3" size="10.6" color="20" face="64">a,b,f</s></t><t
 id="26161"
 p="156.88 148.10"
 BoundingBox="156.88 138.25 180.45 150.75"
 Z="2633"
 Warning="Chemical Interpretation is not possible for this label"
 LineHeight="auto"
><s font="3" size="10.6" color="0" face="1">2a-w</s></t><t
 id="26162"
 p="431.86 148.10"
 BoundingBox="431.86 138.25 481.34 150.75"
 Z="2634"
 Warning="Chemical Interpretation is not possible for this label"
 LineHeight="auto"
><s font="3" size="10.6" color="0" face="1">3a-q, 5a-h</s></t><graphic
 id="25840"
 BoundingBox="173.71 619.31 88.07 532.71"
 Z="1575"
 color="22"
 LineWidth="1"
 GraphicType="Rectangle"
 RectangleType="Filled"
 Center3D="130.89 576.01 0"
 MajorAxisEnd3D="173.71 576.01 0"
 MinorAxisEnd3D="130.89 619.31 0"
/><graphic
 id="25839"
 BoundingBox="173.71 268.29 88.07 181.70"
 Z="1576"
 color="22"
 LineWidth="1"
 GraphicType="Rectangle"
 RectangleType="Filled"
 Center3D="130.89 224.99 0"
 MajorAxisEnd3D="173.71 224.99 0"
 MinorAxisEnd3D="130.89 268.29 0"
/><graphic
 id="25838"
 BoundingBox="915.28 150.16 70.08 79.50"
 Z="1577"
 color="22"
 LineWidth="1"
 GraphicType="Rectangle"
 RectangleType="Filled"
 Center3D="492.68 114.83 0"
 MajorAxisEnd3D="915.28 114.83 0"
 MinorAxisEnd3D="492.68 150.16 0"
/><graphic
 id="23327"
 BoundingBox="470.52 1037.24 333.88 851.52"
 Z="1578"
 color="22"
 LineWidth="1"
 GraphicType="Rectangle"
 RectangleType="Filled"
 Center3D="402.20 944.38 0"
 MajorAxisEnd3D="470.52 944.38 0"
 MinorAxisEnd3D="402.20 1037.24 0"
/><graphic
 id="14914"
 BoundingBox="537.90 605.43 506.88 590.59"
 Z="1579"
 color="23"
 LineWidth="1"
 GraphicType="Rectangle"
 RectangleType="Filled"
 Center3D="522.39 598.01 0"
 MajorAxisEnd3D="537.90 598.01 0"
 MinorAxisEnd3D="522.39 605.43 0"
/><graphic
 id="14912"
 BoundingBox="523.17 572.46 490.13 557.60"
 Z="1580"
 color="24"
 LineWidth="1"
 GraphicType="Rectangle"
 RectangleType="Filled"
 Center3D="506.65 565.03 0"
 MajorAxisEnd3D="523.17 565.03 0"
 MinorAxisEnd3D="506.65 572.46 0"
/><graphic
 id="21121"
 BoundingBox="681.67 618.45 596.03 531.85"
 Z="1581"
 color="22"
 LineWidth="1"
 GraphicType="Rectangle"
 RectangleType="Filled"
 Center3D="638.85 575.15 0"
 MajorAxisEnd3D="681.67 575.15 0"
 MinorAxisEnd3D="638.85 618.45 0"
/><graphic
 id="21118"
 BoundingBox="634.56 416.10 524.52 404.56"
 Z="1582"
 color="22"
 LineWidth="1"
 GraphicType="Rectangle"
 RectangleType="Filled"
 Center3D="579.54 410.33 0"
 MajorAxisEnd3D="634.56 410.33 0"
 MinorAxisEnd3D="579.54 416.10 0"
/><graphic
 id="21059"
 BoundingBox="365.45 280 225.89 268.60"
 Z="1583"
 color="22"
 LineWidth="1"
 GraphicType="Rectangle"
 RectangleType="Filled"
 Center3D="295.67 274.30 0"
 MajorAxisEnd3D="365.45 274.30 0"
 MinorAxisEnd3D="295.67 280 0"
/><graphic
 id="20472"
 BoundingBox="433.18 177.25 226.88 165.83"
 Z="1584"
 color="22"
 LineWidth="1"
 GraphicType="Rectangle"
 RectangleType="Filled"
 Center3D="330.03 171.54 0"
 MajorAxisEnd3D="433.18 171.54 0"
 MinorAxisEnd3D="330.03 177.25 0"
/><graphic
 id="26481"
 SupersededBy="26507"
 BoundingBox="412.68 115.03 235.35 115.03"
 Z="1586"
 LineWidth="1"
 GraphicType="Line"
 ArrowType="FullHead"
 HeadSize="1000"
/><graphic
 id="4053"
 BoundingBox="290.47 428.46 290.47 441.21"
 Z="1635"
 LineWidth="1"
 GraphicType="Bracket"
 BracketType="Round"
 LipSize="60"
/><graphic
 id="4054"
 BoundingBox="280.55 441.21 280.55 428.46"
 Z="1636"
 LineWidth="1"
 GraphicType="Bracket"
 BracketType="Round"
 LipSize="60"
/><graphic
 id="9243"
 BoundingBox="280.86 187.06 280.86 199.81"
 Z="1667"
 LineWidth="1"
 GraphicType="Bracket"
 BracketType="Round"
 LipSize="60"
/><graphic
 id="9244"
 BoundingBox="272.62 199.81 272.62 187.06"
 Z="1668"
 LineWidth="1"
 GraphicType="Bracket"
 BracketType="Round"
 LipSize="60"
/><graphic
 id="4072"
 BoundingBox="451.13 439.09 451.13 451.84"
 Z="1684"
 LineWidth="1"
 GraphicType="Bracket"
 BracketType="Round"
 LipSize="60"
/><graphic
 id="4073"
 BoundingBox="441.22 451.84 441.22 439.09"
 Z="1685"
 LineWidth="1"
 GraphicType="Bracket"
 BracketType="Round"
 LipSize="60"
/><graphic
 id="4106"
 BoundingBox="588.49 326.28 588.49 339.02"
 Z="1728"
 LineWidth="1"
 GraphicType="Bracket"
 BracketType="Round"
 LipSize="60"
/><graphic
 id="4107"
 BoundingBox="578.57 339.02 578.57 326.28"
 Z="1729"
 LineWidth="1"
 GraphicType="Bracket"
 BracketType="Round"
 LipSize="60"
/><graphic
 id="5672"
 BoundingBox="426.52 309.45 426.52 322.20"
 Z="1765"
 LineWidth="1"
 GraphicType="Bracket"
 BracketType="Round"
 LipSize="60"
/><graphic
 id="5673"
 BoundingBox="416.60 322.20 416.60 309.45"
 Z="1766"
 LineWidth="1"
 GraphicType="Bracket"
 BracketType="Round"
 LipSize="60"
/><graphic
 id="4315"
 BoundingBox="712.49 428.46 712.49 441.21"
 Z="1780"
 LineWidth="1"
 GraphicType="Bracket"
 BracketType="Round"
 LipSize="60"
/><graphic
 id="4316"
 BoundingBox="702.57 441.21 702.57 428.46"
 Z="1781"
 LineWidth="1"
 GraphicType="Bracket"
 BracketType="Round"
 LipSize="60"
/><graphic
 id="4343"
 BoundingBox="565.84 428.46 565.84 441.21"
 Z="1795"
 LineWidth="1"
 GraphicType="Bracket"
 BracketType="Round"
 LipSize="60"
/><graphic
 id="4344"
 BoundingBox="555.92 441.21 555.92 428.46"
 Z="1796"
 LineWidth="1"
 GraphicType="Bracket"
 BracketType="Round"
 LipSize="60"
/><graphic
 id="4173"
 BoundingBox="312.07 320.37 312.07 333.12"
 Z="1810"
 LineWidth="1"
 GraphicType="Bracket"
 BracketType="Round"
 LipSize="60"
/><graphic
 id="4174"
 BoundingBox="302.16 333.12 302.16 320.37"
 Z="1811"
 LineWidth="1"
 GraphicType="Bracket"
 BracketType="Round"
 LipSize="60"
/><graphic
 id="9321"
 BoundingBox="846.93 429.45 846.93 442.20"
 Z="1842"
 LineWidth="1"
 GraphicType="Bracket"
 BracketType="Round"
 LipSize="60"
/><graphic
 id="9322"
 BoundingBox="837.01 442.20 837.01 429.45"
 Z="1843"
 LineWidth="1"
 GraphicType="Bracket"
 BracketType="Round"
 LipSize="60"
/><graphic
 id="18411"
 BoundingBox="248.53 566.47 248.53 579.22"
 Z="1904"
 LineWidth="1"
 GraphicType="Bracket"
 BracketType="Round"
 LipSize="60"
/><graphic
 id="18412"
 BoundingBox="238.61 579.22 238.61 566.47"
 Z="1905"
 LineWidth="1"
 GraphicType="Bracket"
 BracketType="Round"
 LipSize="60"
/><graphic
 id="21050"
 BoundingBox="140.78 319.78 140.78 332.53"
 Z="2001"
 LineWidth="1"
 GraphicType="Bracket"
 BracketType="Round"
 LipSize="60"
/><graphic
 id="21051"
 BoundingBox="132.52 332.53 132.52 319.78"
 Z="2002"
 LineWidth="1"
 GraphicType="Bracket"
 BracketType="Round"
 LipSize="60"
/><graphic
 id="21111"
 BoundingBox="366.12 531.47 177.06 520.07"
 Z="2005"
 color="22"
 LineWidth="1"
 GraphicType="Rectangle"
 RectangleType="Filled"
 Center3D="271.59 525.77 0"
 MajorAxisEnd3D="366.12 525.77 0"
 MinorAxisEnd3D="271.59 531.47 0"
/><graphic
 id="21120"
 BoundingBox="878.65 531.47 687.41 520.07"
 Z="2007"
 color="22"
 LineWidth="1"
 GraphicType="Rectangle"
 RectangleType="Filled"
 Center3D="783.03 525.77 0"
 MajorAxisEnd3D="878.65 525.77 0"
 MinorAxisEnd3D="783.03 531.47 0"
/><graphic
 id="26482"
 SupersededBy="26508"
 BoundingBox="555.70 579.93 543.08 583.32"
 Z="2041"
 color="20"
 LineWidth="1"
 GraphicType="Arc"
 ArrowType="FullHead"
 HeadSize="1000"
 AngularSize="120"
/><graphic
 id="26483"
 SupersededBy="26509"
 BoundingBox="527.25 569.62 517.79 564.19"
 Z="2042"
 color="19"
 LineWidth="1"
 GraphicType="Arc"
 ArrowType="FullHead"
 HeadSize="1000"
 AngularSize="-120"
/><graphic
 id="21931"
 BoundingBox="581.54 544.73 581.54 606.11"
 Z="2047"
 color="17"
 LineWidth="1"
 GraphicType="Bracket"
 BracketType="Square"
 LipSize="60"
/><graphic
 id="21932"
 BoundingBox="485.42 606.11 485.42 544.73"
 Z="2048"
 color="17"
 LineWidth="1"
 GraphicType="Bracket"
 BracketType="Square"
 LipSize="60"
/><graphic
 id="22198"
 BoundingBox="853.40 306.79 853.40 319.54"
 Z="2064"
 LineWidth="1"
 GraphicType="Bracket"
 BracketType="Round"
 LipSize="60"
/><graphic
 id="22199"
 BoundingBox="843.49 319.54 843.49 306.79"
 Z="2065"
 LineWidth="1"
 GraphicType="Bracket"
 BracketType="Round"
 LipSize="60"
/><graphic
 id="22200"
 BoundingBox="150.19 427.87 150.19 440.62"
 Z="2081"
 LineWidth="1"
 GraphicType="Bracket"
 BracketType="Round"
 LipSize="60"
/><graphic
 id="22201"
 BoundingBox="140.27 440.62 140.27 427.87"
 Z="2082"
 LineWidth="1"
 GraphicType="Bracket"
 BracketType="Round"
 LipSize="60"
/><graphic
 id="22202"
 BoundingBox="915.78 293.22 776.52 268.46"
 Z="2087"
 color="22"
 LineWidth="1"
 GraphicType="Rectangle"
 RectangleType="Filled"
 Center3D="846.15 280.84 0"
 MajorAxisEnd3D="915.78 280.84 0"
 MinorAxisEnd3D="846.15 293.22 0"
/><graphic
 id="22237"
 BoundingBox="719.31 317.42 719.31 330.17"
 Z="2101"
 LineWidth="1"
 GraphicType="Bracket"
 BracketType="Round"
 LipSize="60"
/><graphic
 id="22238"
 BoundingBox="709.99 330.17 709.99 317.42"
 Z="2102"
 LineWidth="1"
 GraphicType="Bracket"
 BracketType="Round"
 LipSize="60"
/><graphic
 id="22796"
 BoundingBox="920.97 822.09 793.55 640.07"
 Z="2112"
 color="22"
 LineWidth="1"
 GraphicType="Rectangle"
 RectangleType="Filled"
 Center3D="857.26 731.08 0"
 MajorAxisEnd3D="920.97 731.08 0"
 MinorAxisEnd3D="857.26 822.09 0"
/><graphic
 id="21359"
 BoundingBox="675.40 837.18 476.20 825.78"
 Z="2113"
 color="22"
 LineWidth="1"
 GraphicType="Rectangle"
 RectangleType="Filled"
 Center3D="575.80 831.48 0"
 MajorAxisEnd3D="675.40 831.48 0"
 MinorAxisEnd3D="575.80 837.18 0"
/><graphic
 id="21357"
 BoundingBox="248.88 654.59 78.36 643.19"
 Z="2114"
 color="22"
 LineWidth="1"
 GraphicType="Rectangle"
 RectangleType="Filled"
 Center3D="163.62 648.89 0"
 MajorAxisEnd3D="248.88 648.89 0"
 MinorAxisEnd3D="163.62 654.59 0"
/><graphic
 id="19801"
 BoundingBox="921.54 938.31 796.32 830.43"
 Z="2115"
 color="22"
 LineWidth="1"
 GraphicType="Rectangle"
 RectangleType="Filled"
 Center3D="858.93 884.37 0"
 MajorAxisEnd3D="921.54 884.37 0"
 MinorAxisEnd3D="858.93 938.31 0"
/><graphic
 id="19809"
 BoundingBox="544.47 808.11 422.11 640.79"
 Z="2116"
 color="22"
 LineWidth="1"
 GraphicType="Rectangle"
 RectangleType="Filled"
 Center3D="483.29 724.45 0"
 MajorAxisEnd3D="544.47 724.45 0"
 MinorAxisEnd3D="483.29 808.11 0"
/><graphic
 id="26484"
 SupersededBy="26510"
 BoundingBox="333.41 732.33 170.91 732.33"
 Z="2230"
 LineWidth="1"
 GraphicType="Line"
 ArrowType="FullHead"
 HeadSize="1000"
/><graphic
 id="26485"
 SupersededBy="26511"
 BoundingBox="769.25 869.74 609.30 869.74"
 Z="2241"
 LineWidth="1"
 GraphicType="Line"
 ArrowType="FullHead"
 HeadSize="1000"
/><graphic
 id="19812"
 BoundingBox="687.53 876.19 653.03 862.85"
 Z="2254"
 color="1"
 LineWidth="1"
 GraphicType="Rectangle"
 RectangleType="Filled"
 Center3D="670.28 869.52 0"
 MajorAxisEnd3D="687.53 869.52 0"
 MinorAxisEnd3D="670.28 876.19 0"
/><graphic
 id="21789"
 BoundingBox="919.68 1039.10 770.26 951.14"
 Z="2265"
 color="22"
 LineWidth="1"
 GraphicType="Rectangle"
 RectangleType="Filled"
 Center3D="844.97 995.12 0"
 MajorAxisEnd3D="919.68 995.12 0"
 MinorAxisEnd3D="844.97 1039.10 0"
/><graphic
 id="22030"
 BoundingBox="714.22 946.02 473.82 934.62"
 Z="2266"
 color="22"
 LineWidth="1"
 GraphicType="Rectangle"
 RectangleType="Filled"
 Center3D="594.02 940.32 0"
 MajorAxisEnd3D="714.22 940.32 0"
 MinorAxisEnd3D="594.02 946.02 0"
/><graphic
 id="26486"
 SupersededBy="26512"
 BoundingBox="755.52 994.88 583.72 994.88"
 Z="2283"
 LineWidth="1"
 GraphicType="Line"
 ArrowType="FullHead"
 HeadSize="1000"
/><graphic
 id="22031"
 BoundingBox="658.88 1002.51 624.38 989.17"
 Z="2284"
 color="1"
 LineWidth="1"
 GraphicType="Rectangle"
 RectangleType="Filled"
 Center3D="641.63 995.84 0"
 MajorAxisEnd3D="658.88 995.84 0"
 MinorAxisEnd3D="641.63 1002.51 0"
/><graphic
 id="22240"
 BoundingBox="255.44 840.71 79.96 829.31"
 Z="2327"
 color="22"
 LineWidth="1"
 GraphicType="Rectangle"
 RectangleType="Filled"
 Center3D="167.70 835.01 0"
 MajorAxisEnd3D="255.44 835.01 0"
 MinorAxisEnd3D="167.70 840.71 0"
/><graphic
 id="26487"
 SupersededBy="26513"
 BoundingBox="325.16 944.64 148.80 944.64"
 Z="2329"
 LineWidth="1"
 GraphicType="Line"
 ArrowType="FullHead"
 HeadSize="1000"
/><graphic
 id="26488"
 SupersededBy="26514"
 BoundingBox="791.90 733.47 622.87 733.47"
 Z="2387"
 LineWidth="1"
 GraphicType="Line"
 ArrowType="FullHead"
 HeadSize="1000"
/><graphic
 id="22798"
 BoundingBox="725.49 649.46 550.01 638.06"
 Z="2436"
 color="22"
 LineWidth="1"
 GraphicType="Rectangle"
 RectangleType="Filled"
 Center3D="637.75 643.76 0"
 MajorAxisEnd3D="725.49 643.76 0"
 MinorAxisEnd3D="637.75 649.46 0"
/><graphic
 id="23013"
 BoundingBox="272.55 639.63 71.27 628.23"
 Z="2439"
 color="22"
 LineWidth="1"
 GraphicType="Rectangle"
 RectangleType="Filled"
 Center3D="171.91 633.93 0"
 MajorAxisEnd3D="272.55 633.93 0"
 MinorAxisEnd3D="171.91 639.63 0"
/><graphic
 id="23076"
 BoundingBox="252.88 162.88 70.14 151.48"
 Z="2441"
 color="22"
 LineWidth="1"
 GraphicType="Rectangle"
 RectangleType="Filled"
 Center3D="161.51 157.18 0"
 MajorAxisEnd3D="252.88 157.18 0"
 MinorAxisEnd3D="161.51 162.88 0"
/><scheme
 id="26515"
><step
 id="26516"
 ReactionStepReactants="9028 21035 8858"
 ReactionStepProducts="21033 9205 9191"
 ReactionStepArrows="26481"
 ReactionStepObjectsAboveArrow="15304"
/></scheme><scheme
 id="26517"
><step
 id="26518"
 ReactionStepReactants="21871"
 ReactionStepProducts="21830"
 ReactionStepArrows="26482"
/></scheme><scheme
 id="26519"
><step
 id="26520"
 ReactionStepReactants="19609"
 ReactionStepProducts="19563 19515 22654"
 ReactionStepArrows="26484"
 ReactionStepObjectsAboveArrow="23328 19704 19639"
 ReactionStepObjectsBelowArrow="19706 19784 19798 19637"
/><step
 id="26521"
 ReactionStepReactants="19563 19515 22654"
 ReactionStepProducts="23225"
 ReactionStepArrows="26488"
 ReactionStepObjectsAboveArrow="23949 22682 22599"
 ReactionStepObjectsBelowArrow="22689 22686 22680 22999"
/></scheme><scheme
 id="26522"
><step
 id="26523"
 ReactionStepReactants="22380"
 ReactionStepProducts="23137 21706 23329"
 ReactionStepArrows="26487"
 ReactionStepObjectsAboveArrow="22279 22536 22284"
 ReactionStepObjectsBelowArrow="22417 22280 22534 22977 22407 22848 22356"
/><step
 id="26524"
 ReactionStepReactants="23137 21706 23329"
 ReactionStepProducts="21724 23408"
 ReactionStepArrows="26486"
 ReactionStepObjectsAboveArrow="22025 22503 22028 22026 23325 21782"
 ReactionStepObjectsBelowArrow="22027 22409 21763"
/></scheme><bracketedgroup
 id="26525"
 BracketedObjectIDs="4139"
><bracketattachment
 id="26526"
 GraphicID="4174"
><crossingbond
 id="26527"
 BondID="4159"
 InnerAtomID="4139"
/></bracketattachment><bracketattachment
 id="26528"
 GraphicID="4173"
><crossingbond
 id="26529"
 BondID="4155"
 InnerAtomID="4139"
/></bracketattachment></bracketedgroup><bracketedgroup
 id="26530"
 BracketedObjectIDs="4058"
><bracketattachment
 id="26531"
 GraphicID="4073"
><crossingbond
 id="26532"
 BondID="4069"
 InnerAtomID="4058"
/></bracketattachment><bracketattachment
 id="26533"
 GraphicID="4072"
><crossingbond
 id="26534"
 BondID="4065"
 InnerAtomID="4058"
/></bracketattachment></bracketedgroup><bracketedgroup
 id="26535"
 BracketedObjectIDs="3982"
><bracketattachment
 id="26536"
 GraphicID="4053"
><crossingbond
 id="26537"
 BondID="3990"
 InnerAtomID="3982"
/></bracketattachment><bracketattachment
 id="26538"
 GraphicID="4054"
><crossingbond
 id="26539"
 BondID="4012"
 InnerAtomID="3982"
/></bracketattachment></bracketedgroup><bracketedgroup
 id="26540"
 BracketedObjectIDs="9230"
><bracketattachment
 id="26541"
 GraphicID="9243"
><crossingbond
 id="26542"
 BondID="9236"
 InnerAtomID="9230"
/></bracketattachment><bracketattachment
 id="26543"
 GraphicID="9244"
><crossingbond
 id="26544"
 BondID="9240"
 InnerAtomID="9230"
/></bracketattachment></bracketedgroup><bracketedgroup
 id="26545"
 BracketedObjectIDs="4092"
><bracketattachment
 id="26546"
 GraphicID="4106"
><crossingbond
 id="26547"
 BondID="4099"
 InnerAtomID="4092"
/></bracketattachment><bracketattachment
 id="26548"
 GraphicID="4107"
><crossingbond
 id="26549"
 BondID="4103"
 InnerAtomID="4092"
/></bracketattachment></bracketedgroup><bracketedgroup
 id="26550"
 BracketedObjectIDs="5659"
><bracketattachment
 id="26551"
 GraphicID="5673"
><crossingbond
 id="26552"
 BondID="5669"
 InnerAtomID="5659"
/></bracketattachment><bracketattachment
 id="26553"
 GraphicID="5672"
><crossingbond
 id="26554"
 BondID="5665"
 InnerAtomID="5659"
/></bracketattachment></bracketedgroup><bracketedgroup
 id="26555"
 BracketedObjectIDs="4286"
><bracketattachment
 id="26556"
 GraphicID="4316"
><crossingbond
 id="26557"
 BondID="4304"
 InnerAtomID="4286"
/></bracketattachment><bracketattachment
 id="26558"
 GraphicID="4315"
><crossingbond
 id="26559"
 BondID="4300"
 InnerAtomID="4286"
/></bracketattachment></bracketedgroup><bracketedgroup
 id="26560"
 BracketedObjectIDs="4331"
><bracketattachment
 id="26561"
 GraphicID="4344"
><crossingbond
 id="26562"
 BondID="4341"
 InnerAtomID="4331"
/></bracketattachment><bracketattachment
 id="26563"
 GraphicID="4343"
><crossingbond
 id="26564"
 BondID="4337"
 InnerAtomID="4331"
/></bracketattachment></bracketedgroup><bracketedgroup
 id="26565"
 BracketedObjectIDs="9286"
><bracketattachment
 id="26566"
 GraphicID="9321"
><crossingbond
 id="26567"
 BondID="9315"
 InnerAtomID="9286"
/></bracketattachment><bracketattachment
 id="26568"
 GraphicID="9322"
><crossingbond
 id="26569"
 BondID="9319"
 InnerAtomID="9286"
/></bracketattachment></bracketedgroup><bracketedgroup
 id="26570"
 BracketedObjectIDs="18641"
><bracketattachment
 id="26571"
 GraphicID="21051"
><crossingbond
 id="26572"
 BondID="18650"
 InnerAtomID="18641"
/></bracketattachment><bracketattachment
 id="26573"
 GraphicID="21050"
><crossingbond
 id="26574"
 BondID="18648"
 InnerAtomID="18641"
/></bracketattachment></bracketedgroup><bracketedgroup
 id="26575"
 BracketedObjectIDs="22166"
><bracketattachment
 id="26576"
 GraphicID="22199"
><crossingbond
 id="26577"
 BondID="22177"
 InnerAtomID="22166"
/></bracketattachment><bracketattachment
 id="26578"
 GraphicID="22198"
><crossingbond
 id="26579"
 BondID="22173"
 InnerAtomID="22166"
/></bracketattachment></bracketedgroup><bracketedgroup
 id="26580"
 BracketedObjectIDs="22180"
><bracketattachment
 id="26581"
 GraphicID="22201"
><crossingbond
 id="26582"
 BondID="22191"
 InnerAtomID="22180"
/></bracketattachment><bracketattachment
 id="26583"
 GraphicID="22200"
><crossingbond
 id="26584"
 BondID="22187"
 InnerAtomID="22180"
/></bracketattachment></bracketedgroup><bracketedgroup
 id="26585"
 BracketedObjectIDs="22215"
><bracketattachment
 id="26586"
 GraphicID="22238"
><crossingbond
 id="26587"
 BondID="22230"
 InnerAtomID="22215"
/></bracketattachment><bracketattachment
 id="26588"
 GraphicID="22237"
><crossingbond
 id="26589"
 BondID="22226"
 InnerAtomID="22215"
/></bracketattachment></bracketedgroup><bracketedgroup
 id="26590"
 BracketedObjectIDs="11457"
><bracketattachment
 id="26591"
 GraphicID="18411"
/><bracketattachment
 id="26592"
 GraphicID="18412"
><crossingbond
 id="26593"
 BondID="11462"
 InnerAtomID="11457"
/></bracketattachment></bracketedgroup><bracketedgroup
 id="26594"
 BracketedObjectIDs="21831 21832 21833 21841 21842 21852 21855 21870 21873"
><bracketattachment
 id="26595"
 GraphicID="21932"
/><bracketattachment
 id="26596"
 GraphicID="21931"
/></bracketedgroup><arrow
 id="26507"
 BoundingBox="235.35 112.19 412.68 117.54"
 Z="1586"
 LineWidth="1"
 FillType="None"
 ArrowheadHead="Full"
 ArrowheadType="Solid"
 HeadSize="1000"
 ArrowheadCenterSize="875"
 ArrowheadWidth="250"
 Head3D="412.68 115.03 0"
 Tail3D="235.35 115.03 0"
 Center3D="1006.43 644.62 0"
 MajorAxisEnd3D="1183.77 644.62 0"
 MinorAxisEnd3D="1006.43 708.13 0"
/><arrow
 id="26508"
 BoundingBox="538.86 579.93 557.62 597.16"
 Z="2041"
 color="20"
 LineWidth="1"
 FillType="None"
 ArrowheadHead="Full"
 ArrowheadType="Solid"
 HeadSize="800"
 ArrowheadCenterSize="700"
 ArrowheadWidth="200"
 AngularSize="120"
 Head3D="555.70 579.93 0"
 Tail3D="539.70 595.94 0"
 Center3D="543.08 583.32 0"
 MajorAxisEnd3D="533.84 592.56 0"
 MinorAxisEnd3D="533.85 574.09 0"
/><arrow
 id="26509"
 BoundingBox="516.94 552.46 530.76 569.62"
 Z="2042"
 color="19"
 LineWidth="1"
 FillType="None"
 ArrowheadHead="Full"
 ArrowheadType="Solid"
 HeadSize="800"
 ArrowheadCenterSize="700"
 ArrowheadWidth="200"
 AngularSize="-120"
 Head3D="527.25 569.62 0"
 Tail3D="517.77 553.29 0"
 Center3D="517.79 564.19 0"
 MajorAxisEnd3D="528.70 564.19 0"
 MinorAxisEnd3D="517.79 575.09 0"
/><arrow
 id="26510"
 BoundingBox="170.91 729.49 333.41 734.84"
 Z="2230"
 LineWidth="1"
 FillType="None"
 ArrowheadHead="Full"
 ArrowheadType="Solid"
 HeadSize="1000"
 ArrowheadCenterSize="875"
 ArrowheadWidth="250"
 Head3D="333.41 732.33 0"
 Tail3D="170.91 732.33 0"
 Center3D="877.53 1183.78 0"
 MajorAxisEnd3D="1040.02 1183.78 0"
 MinorAxisEnd3D="877.53 1237.91 0"
/><arrow
 id="26511"
 BoundingBox="609.30 866.90 769.25 872.25"
 Z="2241"
 LineWidth="1"
 FillType="None"
 ArrowheadHead="Full"
 ArrowheadType="Solid"
 HeadSize="1000"
 ArrowheadCenterSize="875"
 ArrowheadWidth="250"
 Head3D="769.25 869.74 0"
 Tail3D="609.30 869.74 0"
 Center3D="1304.77 1378.43 0"
 MajorAxisEnd3D="1464.71 1378.43 0"
 MinorAxisEnd3D="1304.77 1439.42 0"
/><arrow
 id="26512"
 BoundingBox="583.72 992.04 755.52 997.39"
 Z="2283"
 LineWidth="1"
 FillType="None"
 ArrowheadHead="Full"
 ArrowheadType="Solid"
 HeadSize="1000"
 ArrowheadCenterSize="875"
 ArrowheadWidth="250"
 Head3D="755.52 994.88 0"
 Tail3D="583.72 994.88 0"
 Center3D="1330.75 1417.86 0"
 MajorAxisEnd3D="1502.56 1417.86 0"
 MinorAxisEnd3D="1330.75 1468.59 0"
/><arrow
 id="26513"
 BoundingBox="148.80 941.80 325.16 947.15"
 Z="2329"
 LineWidth="1"
 FillType="None"
 ArrowheadHead="Full"
 ArrowheadType="Solid"
 HeadSize="1000"
 ArrowheadCenterSize="875"
 ArrowheadWidth="250"
 Head3D="325.16 944.64 0"
 Tail3D="148.80 944.64 0"
 Center3D="915.59 1408.62 0"
 MajorAxisEnd3D="1091.90 1408.62 0"
 MinorAxisEnd3D="915.59 1464.26 0"
/><arrow
 id="26514"
 BoundingBox="622.87 730.63 791.90 735.98"
 Z="2387"
 LineWidth="1"
 FillType="None"
 ArrowheadHead="Full"
 ArrowheadType="Solid"
 HeadSize="1000"
 ArrowheadCenterSize="875"
 ArrowheadWidth="250"
 Head3D="791.90 733.47 0"
 Tail3D="622.87 733.47 0"
 Center3D="1357.82 1178.20 0"
 MajorAxisEnd3D="1526.83 1178.20 0"
 MinorAxisEnd3D="1357.82 1231.53 0"
/><annotation
 Keyword="Fragment Label"
 Content="[II]"
/></page></CDXML>
