# Supplementary material for: Intertwining Olefin Thianthrenation with Kornblum/Ganem Oxidations: Ene‐type Oxidation to Furnish α,β‐Unsaturated Carbonyls
Source: Angew Chem Int Ed Engl. 2022 Dec 2;62(2):e202214096. doi: 10.1002/anie.202214096 (PMC10108043; doi:10.1002/anie.202214096)
Supplement: Supplementary file 4 — Supporting Information [file ANIE-62-0-s003.cdxml]

<?xml version="1.0" encoding="UTF-8" ?>
<!DOCTYPE CDXML SYSTEM "http://www.cambridgesoft.com/xml/cdxml.dtd" >
<CDXML
 CreationProgram="ChemDraw 21.0.0.28"
 Name="ábra2.cdxml"
 BoundingBox="84.55 4.55 535.49 466.89"
 WindowPosition="0 0"
 WindowSize="0 -2147483648"
 WindowIsZoomed="yes"
 FractionalWidths="yes"
 InterpretChemically="yes"
 ShowAtomQuery="yes"
 ShowAtomStereo="no"
 ShowAtomEnhancedStereo="yes"
 ShowAtomNumber="no"
 ShowResidueID="no"
 ShowBondQuery="yes"
 ShowBondRxn="yes"
 ShowBondStereo="no"
 ShowTerminalCarbonLabels="no"
 ShowNonTerminalCarbonLabels="no"
 HideImplicitHydrogens="no"
 Magnification="666"
 LabelFont="3"
 LabelSize="12"
 LabelFace="96"
 CaptionFont="3"
 CaptionSize="12"
 HashSpacing="2.60"
 MarginWidth="2"
 LineWidth="0.75"
 BoldWidth="2.60"
 BondLength="17"
 BondSpacing="18"
 ChainAngle="120"
 LabelJustification="Auto"
 CaptionJustification="Left"
 AminoAcidTermini="HOH"
 ShowSequenceTermini="yes"
 ShowSequenceBonds="yes"
 ShowSequenceUnlinkedBranches="no"
 ResidueWrapCount="40"
 ResidueBlockCount="10"
 ResidueZigZag="yes"
 NumberResidueBlocks="no"
 PrintMargins="36 36 36 36"
 MacPrintInfo="0003000001200120000000000B6608A0FF84FF880BE309180367052703FC0002000001200120000000000B6608A0000100000064000000010001010100000001270F000100010000000000000000000000000002001901900000000000600000000000000000000100000000000000000000000000000000"
 ChemPropName=""
 ChemPropFormula="Chemical Formula: "
 ChemPropExactMass="Exact Mass: "
 ChemPropMolWt="Molecular Weight: "
 ChemPropMOverZ="m/z: "
 ChemPropAnalysis="Elemental Analysis: "
 ChemPropBoilingPt="Boiling Point: "
 ChemPropMeltingPt="Melting Point: "
 ChemPropCritTemp="Critical Temp: "
 ChemPropCritPres="Critical Pres: "
 ChemPropCritVol="Critical Vol: "
 ChemPropGibbs="Gibbs Energy: "
 ChemPropLogP="Log P: "
 ChemPropMR="MR: "
 ChemPropHenry="Henry&apos;s Law: "
 ChemPropEForm="Heat of Form: "
 ChemProptPSA="tPSA: "
 ChemPropCLogP="CLogP: "
 ChemPropCMR="CMR: "
 ChemPropLogS="LogS: "
 ChemPropPKa="pKa: "
 ChemPropID=""
 ChemPropFragmentLabel=""
 color="0"
 bgcolor="1"
 RxnAutonumberStart="1"
 RxnAutonumberConditions="no"
 RxnAutonumberStyle="Roman"
 RxnAutonumberFormat="(#)"
><colortable>
<color r="1" g="1" b="1"/>
<color r="0" g="0" b="0"/>
<color r="1" g="0" b="0"/>
<color r="1" g="1" b="0"/>
<color r="0" g="1" b="0"/>
<color r="0" g="1" b="1"/>
<color r="0" g="0" b="1"/>
<color r="1" g="0" b="1"/>
<color r="0.9216" g="0.9255" b="0.7255"/>
<color r="0.7686" g="0.9843" b="0.9059"/>
<color r="0.7216" g="0.8157" b="0.9255"/>
<color r="0.4549" g="0.9412" b="0.4706"/>
<color r="0" g="0" b="0.7451"/>
<color r="0.7608" g="0.1255" b="0.1255"/>
<color r="0.3255" g="0.3255" b="0.3255"/>
<color r="0.7804" g="0.1804" b="0.1255"/>
<color r="0.6000" g="0.6000" b="0"/>
<color r="0.9608" g="0.9608" b="0.9608"/>
<color r="0" g="0.4353" b="0.2157"/>
<color r="0.9608" g="1" b="0.9608"/>
<color r="1" g="1" b="0.9608"/>
<color r="0.2157" g="0.2157" b="0.2157"/>
</colortable><fonttable>
<font id="3" charset="iso-8859-1" name="Arial"/>
</fonttable><page
 id="16755"
 BoundingBox="0 0 540 719.75"
 HeaderPosition="36"
 FooterPosition="36"
 PrintTrimMarks="yes"
 HeightPages="1"
 WidthPages="1"
><fragment
 id="7893"
 BoundingBox="87.37 38.35 173.62 56.38"
 Z="215"
><n
 id="7894"
 p="122.51 51.66"
 Z="214"
 color="15"
 MarginWidth="1.68"
 AS="N"
/><n
 id="7895"
 p="137.91 42.76"
 Z="216"
 color="15"
 MarginWidth="1.68"
 AS="N"
/><n
 id="7896"
 p="107.10 42.76"
 Z="219"
 color="15"
 MarginWidth="1.68"
 AS="N"
/><n
 id="7898"
 p="91.70 51.66"
 Z="221"
 color="16"
 MarginWidth="1.68"
 NodeType="GenericNickname"
 NumHydrogens="0"
 NeedsClean="yes"
 AS="N"
 GenericNickname="R"
><t
 p="87.37 56.38"
 BoundingBox="87.37 46.35 96.03 56.38"
 color="16"
 LabelJustification="Left"
><s font="3" size="12" color="16" face="97">R</s></t></n><n
 id="7900"
 p="153.38 51.69"
 Z="222"
 color="14"
 MarginWidth="1.68"
 NodeType="Fragment"
 NeedsClean="yes"
 AS="N"
><fragment
 id="16756"
><n
 id="16736"
 p="153.38 51.69"
 Z="8"
 Element="1"
 NumHydrogens="0"
 Isotope="3"
 NeedsClean="yes"
><t
 p="149.71 56.39"
 BoundingBox="149.71 46.36 157.05 56.39"
 LabelJustification="Left"
><s font="3" size="12" color="0" face="96">T</s></t></n><n
 id="16737"
 p="166.46 59.24"
 Z="9"
 Element="1"
 NumHydrogens="0"
 Charge="1"
 Isotope="3"
 NeedsClean="yes"
><t
 p="162.79 63.94"
 BoundingBox="162.79 52.68 175.38 63.94"
 LabelJustification="Left"
 LabelAlignment="Left"
><s font="3" size="12" color="0" face="96">T+</s></t></n><n
 id="16738"
 p="140.30 44.14"
 Z="10"
 NodeType="ExternalConnectionPoint"
/><b
 id="16739"
 Z="11"
 B="16738"
 E="16736"
/></fragment><t
 p="149.93 56.11"
 BoundingBox="149.93 46.66 163.73 56.11"
 color="14"
 LabelJustification="Left"
 LabelAlignment="Left"
><s font="3" size="11.3" color="14" face="97">TT</s></t></n><b
 id="7906"
 Z="217"
 color="15"
 HashSpacing="2.62"
 MarginWidth="1.68"
 LineWidth="1"
 BoldWidth="2.10"
 BondLength="15.12"
 B="7894"
 E="7895"
 Order="2"
 BS="E"
 BondCircularOrdering="7908 0 7911 0"
/><b
 id="7908"
 Z="218"
 color="15"
 HashSpacing="2.62"
 MarginWidth="1.68"
 LineWidth="1"
 BoldWidth="2.10"
 BondLength="15.12"
 B="7894"
 E="7896"
 BS="N"
/><b
 id="7909"
 Z="220"
 HashSpacing="2.62"
 MarginWidth="1.68"
 LineWidth="1"
 BoldWidth="2.10"
 BondLength="15.12"
 B="7896"
 E="7898"
 BS="N"
/><b
 id="7911"
 Z="223"
 HashSpacing="2.62"
 MarginWidth="1.68"
 LineWidth="1"
 BoldWidth="2.10"
 BondLength="15.12"
 B="7895"
 E="7900"
 BS="N"
/><graphic
 id="7912"
 BoundingBox="168.42 43.56 158.96 43.56"
 Z="213"
 color="14"
 LineWidth="1"
 GraphicType="Symbol"
 SymbolType="CirclePlus"
><represent attribute="Charge" object="7900"/></graphic></fragment><fragment
 id="7964"
 BoundingBox="129.51 58.14 155.31 75.72"
 Z="226"
><n
 id="7963"
 p="133.59 68.85"
 Z="225"
 MarginWidth="1.68"
 NodeType="Fragment"
 NeedsClean="yes"
 AS="N"
><fragment
 id="16757"
><n
 id="16742"
 p="167.31 73.10"
 Z="20"
 Element="5"
 NumHydrogens="0"
 NeedsClean="yes"
><t
 p="163.31 77.80"
 BoundingBox="163.31 67.77 171.31 77.80"
 LabelJustification="Left"
><s font="3" size="12" color="0" face="96">B</s></t></n><n
 id="16743"
 p="152.59 81.60"
 Z="21"
 Element="9"
 NumHydrogens="0"
 NeedsClean="yes"
><t
 p="148.92 86.30"
 BoundingBox="148.92 76.27 156.26 86.30"
 LabelJustification="Left"
><s font="3" size="12" color="0" face="96">F</s></t></n><n
 id="16744"
 p="182.03 81.60"
 Z="22"
 Element="9"
 NumHydrogens="0"
 NeedsClean="yes"
><t
 p="178.37 86.30"
 BoundingBox="178.37 76.27 185.70 86.30"
 LabelJustification="Left"
><s font="3" size="12" color="0" face="96">F</s></t></n><n
 id="16745"
 p="167.31 56.10"
 Z="23"
 Element="9"
 NumHydrogens="0"
 NeedsClean="yes"
><t
 p="163.65 60.80"
 BoundingBox="163.65 50.77 170.98 60.80"
 LabelJustification="Left"
><s font="3" size="12" color="0" face="96">F</s></t></n><n
 id="16746"
 p="135.59 68.85"
 Z="24"
 Element="9"
 NumHydrogens="0"
 Charge="-1"
 NeedsClean="yes"
><t
 p="131.92 73.55"
 BoundingBox="131.92 63.52 142.25 73.55"
 LabelJustification="Left"
 LabelAlignment="Left"
><s font="3" size="12" color="0" face="96">F-</s></t></n><b
 id="16747"
 Z="25"
 B="16742"
 E="16743"
/><b
 id="16748"
 Z="26"
 B="16742"
 E="16744"
/><b
 id="16749"
 Z="27"
 B="16742"
 E="16745"
/></fragment><t
 p="129.51 73.27"
 BoundingBox="129.51 63.82 149.29 75.72"
 LabelJustification="Left"
 LabelAlignment="Left"
><s font="3" size="11.3" color="0" face="97">BF4</s></t></n><graphic
 id="7965"
 BoundingBox="150.11 63.34 140.66 63.34"
 Z="227"
 LineWidth="1"
 GraphicType="Symbol"
 SymbolType="CircleMinus"
><represent attribute="Charge" object="7963"/></graphic></fragment><fragment
 id="8164"
 BoundingBox="376.43 29.78 427.97 72.03"
 Z="229"
><n
 id="8165"
 p="410.08 39.76"
 Z="228"
 color="17"
 MarginWidth="1.68"
 AS="N"
/><n
 id="8166"
 p="408.83 57.49"
 Z="230"
 color="15"
 MarginWidth="1.68"
 AS="N"
/><n
 id="8167"
 p="396.16 30.37"
 Z="234"
 color="17"
 MarginWidth="1.68"
 AS="N"
/><n
 id="8168"
 p="423.58 67.46"
 Z="235"
 color="15"
 MarginWidth="1.68"
 Element="8"
 NumHydrogens="0"
 NeedsClean="yes"
 AS="N"
><t
 p="419.19 71.88"
 BoundingBox="419.19 62.26 427.97 72.03"
 color="15"
 LabelJustification="Left"
 LabelAlignment="Left"
><s font="3" size="11.3" color="15" face="97">O</s></t></n><n
 id="8170"
 p="380.76 39.27"
 Z="237"
 color="16"
 MarginWidth="1.68"
 NodeType="GenericNickname"
 NumHydrogens="0"
 NeedsClean="yes"
 AS="N"
 GenericNickname="R"
><t
 p="376.43 43.99"
 BoundingBox="376.43 33.96 385.09 43.99"
 color="16"
 LabelJustification="Left"
><s font="3" size="12" color="16" face="97">R</s></t></n><n
 id="8178"
 p="392.84 65.30"
 Z="238"
 MarginWidth="1.68"
 Element="1"
 NumHydrogens="0"
 NeedsClean="yes"
 AS="N"
><t
 p="388.76 69.72"
 BoundingBox="388.76 60.27 396.92 69.72"
 LabelJustification="Left"
><s font="3" size="11.3" color="0" face="97">H</s></t></n><b
 id="8172"
 Z="231"
 color="17"
 HashSpacing="2.62"
 MarginWidth="1.68"
 LineWidth="1"
 BoldWidth="2.10"
 BondLength="15.12"
 B="8165"
 E="8166"
 BS="N"
/><b
 id="8174"
 Z="232"
 color="15"
 HashSpacing="2.62"
 MarginWidth="1.68"
 LineWidth="1"
 BoldWidth="2.10"
 BondLength="15.12"
 B="8166"
 E="8168"
 Order="2"
 BS="N"
/><b
 id="8175"
 Z="233"
 color="17"
 HashSpacing="2.62"
 MarginWidth="1.68"
 LineWidth="1"
 BoldWidth="2.10"
 BondLength="15.12"
 B="8165"
 E="8167"
 Order="2"
 BS="Z"
 BondCircularOrdering="8172 0 0 8176"
/><b
 id="8176"
 Z="236"
 HashSpacing="2.62"
 MarginWidth="1.68"
 LineWidth="1"
 BoldWidth="2.10"
 BondLength="15.12"
 B="8167"
 E="8170"
 BS="N"
/><b
 id="8179"
 Z="239"
 HashSpacing="2.62"
 MarginWidth="1.68"
 LineWidth="1"
 BoldWidth="2.10"
 BondLength="15.12"
 B="8166"
 E="8178"
 BS="N"
/></fragment><fragment
 id="8229"
 BoundingBox="451.69 46.38 482.99 69.21"
 Z="242"
><n
 id="8230"
 p="451.94 60.30"
 Z="241"
 color="18"
 MarginWidth="1.68"
 AS="N"
/><n
 id="8231"
 p="482.74 60.30"
 Z="243"
 color="18"
 MarginWidth="1.68"
 AS="N"
/><n
 id="8232"
 p="467.35 51.41"
 Z="244"
 color="18"
 MarginWidth="1.68"
 Element="7"
 NumHydrogens="0"
 NeedsClean="yes"
 AS="N"
><t
 p="463.27 55.83"
 BoundingBox="463.27 46.38 471.43 55.83"
 color="18"
 LabelJustification="Left"
 LabelAlignment="Above"
><s font="3" size="11.3" color="18" face="97">N</s></t></n><n
 id="8233"
 p="467.35 69.21"
 Z="247"
 color="18"
 MarginWidth="1.68"
 AS="N"
/><b
 id="8234"
 Z="245"
 color="18"
 HashSpacing="2.62"
 MarginWidth="1.68"
 LineWidth="1"
 BoldWidth="2.10"
 BondLength="15.12"
 B="8231"
 E="8232"
 BS="N"
/><b
 id="8235"
 Z="246"
 color="18"
 HashSpacing="2.62"
 MarginWidth="1.68"
 LineWidth="1"
 BoldWidth="2.10"
 BondLength="15.12"
 B="8232"
 E="8230"
 BS="N"
/><b
 id="8236"
 Z="248"
 color="18"
 HashSpacing="2.62"
 MarginWidth="1.68"
 LineWidth="1"
 BoldWidth="2.10"
 BondLength="15.12"
 B="8232"
 E="8233"
 BS="N"
/></fragment><fragment
 id="8237"
 BoundingBox="481.40 58.81 486.40 63.81"
 Z="249"
><n
 id="8238"
 p="483.90 61.31"
 Z="250"
 color="18"
 Warning="Monomer (mon) brackets cannot have crossing bonds."
 MarginWidth="1.68"
 LineWidth="1"
 AS="N"
 HDot="yes"
/></fragment><fragment
 id="8239"
 BoundingBox="465.28 66.49 470.28 71.49"
 Z="251"
><n
 id="8240"
 p="467.78 68.99"
 Z="252"
 color="18"
 Warning="Monomer (mon) brackets cannot have crossing bonds."
 MarginWidth="1.68"
 LineWidth="1"
 AS="N"
 HDot="yes"
/></fragment><fragment
 id="8241"
 BoundingBox="449.66 57.07 454.66 62.07"
 Z="253"
><n
 id="8242"
 p="452.16 59.57"
 Z="254"
 color="18"
 Warning="Monomer (mon) brackets cannot have crossing bonds."
 MarginWidth="1.68"
 LineWidth="1"
 AS="N"
 HDot="yes"
/></fragment><fragment
 id="8356"
 BoundingBox="402.05 79.57 415.40 89.81"
 Z="257"
><n
 id="8355"
 p="405.39 84.94"
 Z="256"
 Warning="ChemDraw can&apos;t interpret this label."
 MarginWidth="1.68"
 NodeType="Unspecified"
 NeedsClean="yes"
 AS="N"
><t
 p="402.05 89.66"
 BoundingBox="402.05 79.57 415.40 89.81"
 LabelJustification="Left"
 LabelAlignment="Left"
><s font="3" size="12" color="0" face="1">3a</s></t></n></fragment><fragment
 id="14674"
 BoundingBox="119.52 399.76 221.51 466.89"
 Z="261"
><n
 id="14675"
 p="205.81 429.62"
 Z="262"
 color="16"
 MarginWidth="1.68"
 AS="N"
/><n
 id="14676"
 p="190.35 420.71"
 Z="263"
 color="16"
 MarginWidth="1.68"
 AS="N"
/><n
 id="14677"
 p="174.95 429.60"
 Z="267"
 color="16"
 MarginWidth="1.68"
 Element="7"
 NumHydrogens="0"
 NeedsClean="yes"
 AS="N"
><t
 p="170.87 434.02"
 BoundingBox="170.87 424.57 179.03 434.02"
 color="16"
 LabelJustification="Left"
 LabelAlignment="Right"
><s font="3" size="11.3" color="16" face="97">N</s></t></n><n
 id="14678"
 p="158.69 422.38"
 Z="269"
 color="16"
 MarginWidth="1.68"
 AS="N"
/><n
 id="14679"
 p="146.79 435.59"
 Z="270"
 color="16"
 MarginWidth="1.68"
 AS="N"
/><n
 id="14680"
 p="155.68 450.99"
 Z="271"
 color="16"
 MarginWidth="1.68"
 AS="N"
/><n
 id="14681"
 p="173.08 447.29"
 Z="272"
 color="16"
 MarginWidth="1.68"
 AS="N"
/><n
 id="14682"
 p="129 435.59"
 Z="278"
 color="16"
 MarginWidth="1.68"
 AS="N"
/><n
 id="14683"
 p="120.10 450.99"
 Z="279"
 color="16"
 MarginWidth="1.68"
 AS="N"
/><n
 id="14684"
 p="129 466.39"
 Z="280"
 color="16"
 MarginWidth="1.68"
 AS="N"
/><n
 id="14685"
 p="146.79 466.39"
 Z="281"
 color="16"
 MarginWidth="1.68"
 AS="N"
/><n
 id="14686"
 p="154.98 404.96"
 Z="287"
 color="16"
 MarginWidth="1.68"
 Element="8"
 NumHydrogens="0"
 NeedsClean="yes"
 AS="N"
><t
 p="150.59 409.38"
 BoundingBox="150.59 399.76 159.37 409.53"
 color="16"
 LabelJustification="Left"
><s font="3" size="11.3" color="16" face="97">O</s></t></n><n
 id="14687"
 p="186.29 459.20"
 Z="289"
 color="16"
 MarginWidth="1.68"
 Element="8"
 NumHydrogens="0"
 NeedsClean="yes"
 AS="N"
><t
 p="181.90 463.62"
 BoundingBox="181.90 454 190.68 463.77"
 color="16"
 LabelJustification="Left"
><s font="3" size="11.3" color="16" face="97">O</s></t></n><n
 id="14688"
 p="221.26 420.70"
 Z="294"
 color="16"
 MarginWidth="1.68"
 AS="N"
/><b
 id="14689"
 Z="264"
 color="16"
 HashSpacing="2.62"
 MarginWidth="1.68"
 LineWidth="1"
 BoldWidth="2.10"
 BondLength="15.12"
 B="14675"
 E="14676"
 BS="N"
/><b
 id="14690"
 Z="268"
 color="16"
 HashSpacing="2.62"
 MarginWidth="1.68"
 LineWidth="1"
 BoldWidth="2.10"
 BondLength="15.12"
 B="14676"
 E="14677"
 BS="N"
/><b
 id="14691"
 Z="273"
 color="16"
 HashSpacing="2.62"
 MarginWidth="1.68"
 LineWidth="1"
 BoldWidth="2.10"
 BondLength="15.12"
 B="14677"
 E="14678"
 BS="N"
 BeginAttach="0"
/><b
 id="14692"
 Z="274"
 color="16"
 HashSpacing="2.62"
 MarginWidth="1.68"
 LineWidth="1"
 BoldWidth="2.10"
 BondLength="15.12"
 B="14678"
 E="14679"
 BS="N"
/><b
 id="14693"
 Z="275"
 color="16"
 HashSpacing="2.62"
 MarginWidth="1.68"
 LineWidth="1"
 BoldWidth="2.10"
 BondLength="15.12"
 B="14679"
 E="14680"
 Order="2"
 BS="N"
 BondCircularOrdering="14692 14696 14700 14694"
/><b
 id="14694"
 Z="276"
 color="16"
 HashSpacing="2.62"
 MarginWidth="1.68"
 LineWidth="1"
 BoldWidth="2.10"
 BondLength="15.12"
 B="14680"
 E="14681"
 BS="N"
/><b
 id="14695"
 Z="277"
 color="16"
 HashSpacing="2.62"
 MarginWidth="1.68"
 LineWidth="1"
 BoldWidth="2.10"
 BondLength="15.12"
 B="14681"
 E="14677"
 BS="N"
 EndAttach="0"
/><b
 id="14696"
 Z="282"
 color="16"
 HashSpacing="2.62"
 MarginWidth="1.68"
 LineWidth="1"
 BoldWidth="2.10"
 BondLength="15.12"
 B="14679"
 E="14682"
 BS="N"
/><b
 id="14697"
 Z="283"
 color="16"
 HashSpacing="2.62"
 MarginWidth="1.68"
 LineWidth="1"
 BoldWidth="2.10"
 BondLength="15.12"
 B="14682"
 E="14683"
 Order="2"
 BS="N"
 BondCircularOrdering="14696 0 0 14698"
/><b
 id="14698"
 Z="284"
 color="16"
 HashSpacing="2.62"
 MarginWidth="1.68"
 LineWidth="1"
 BoldWidth="2.10"
 BondLength="15.12"
 B="14683"
 E="14684"
 BS="N"
/><b
 id="14699"
 Z="285"
 color="16"
 HashSpacing="2.62"
 MarginWidth="1.68"
 LineWidth="1"
 BoldWidth="2.10"
 BondLength="15.12"
 B="14684"
 E="14685"
 Order="2"
 BS="N"
 BondCircularOrdering="14698 0 0 14700"
/><b
 id="14700"
 Z="286"
 color="16"
 HashSpacing="2.62"
 MarginWidth="1.68"
 LineWidth="1"
 BoldWidth="2.10"
 BondLength="15.12"
 B="14685"
 E="14680"
 BS="N"
/><b
 id="14701"
 Z="288"
 color="16"
 HashSpacing="2.62"
 MarginWidth="1.68"
 LineWidth="1"
 BoldWidth="2.10"
 BondLength="15.12"
 B="14678"
 E="14686"
 Order="2"
 BS="N"
/><b
 id="14702"
 Z="290"
 color="16"
 HashSpacing="2.62"
 MarginWidth="1.68"
 LineWidth="1"
 BoldWidth="2.10"
 BondLength="15.12"
 B="14681"
 E="14687"
 Order="2"
 BS="N"
/><b
 id="14703"
 Z="295"
 color="16"
 HashSpacing="2.62"
 MarginWidth="1.68"
 LineWidth="1"
 BoldWidth="2.10"
 BondLength="15.12"
 B="14675"
 E="14688"
 BS="N"
 CrossingBonds="14709"
/></fragment><fragment
 id="14704"
 BoundingBox="97.59 437.57 106.25 447.60"
 Z="292"
><n
 id="14705"
 p="101.92 442.88"
 Z="293"
 color="16"
 MarginWidth="1.68"
 NodeType="GenericNickname"
 NumHydrogens="0"
 NeedsClean="yes"
 AS="N"
 GenericNickname="R"
><t
 p="97.59 447.60"
 BoundingBox="97.59 437.57 106.25 447.60"
 color="16"
 LabelJustification="Left"
><s font="3" size="12" color="16" face="97">R</s></t></n></fragment><fragment
 id="14706"
 BoundingBox="210.14 416.65 220.46 433.53"
 Z="297"
><n
 id="14707"
 p="211.33 417.44"
 Z="296"
 color="16"
 MarginWidth="1.68"
 AS="N"
/><n
 id="14708"
 p="220.26 432.89"
 Z="298"
 color="16"
 MarginWidth="1.68"
 AS="N"
/><b
 id="14709"
 Z="299"
 color="16"
 Warning="This isolated bond is probably not intended to have chemical significance."
 HashSpacing="2.62"
 MarginWidth="1.68"
 LineWidth="1"
 BoldWidth="2.10"
 BondLength="15.12"
 B="14707"
 E="14708"
 Display="Wavy"
 BS="N"
 CrossingBonds="14703"
/></fragment><fragment
 id="14710"
 BoundingBox="272.63 420.25 366.38 465.72"
 Z="302"
><n
 id="14711"
 p="273.13 434.37"
 Z="300"
 color="14"
 MarginWidth="1.68"
 AS="N"
/><n
 id="14712"
 p="273.13 452.22"
 Z="301"
 color="14"
 MarginWidth="1.68"
 AS="N"
/><n
 id="14713"
 p="288.59 461.15"
 Z="303"
 color="14"
 MarginWidth="1.68"
 AS="N"
/><n
 id="14714"
 p="304.05 452.22"
 Z="304"
 color="14"
 MarginWidth="1.68"
 AS="N"
/><n
 id="14715"
 p="304.05 434.37"
 Z="305"
 color="14"
 MarginWidth="1.68"
 AS="N"
/><n
 id="14716"
 p="288.59 425.45"
 Z="306"
 color="14"
 MarginWidth="1.68"
 AS="N"
/><n
 id="14717"
 p="319.50 461.15"
 Z="313"
 color="14"
 MarginWidth="1.68"
 Element="16"
 NumHydrogens="0"
 NeedsClean="yes"
 AS="N"
><t
 p="315.73 465.57"
 BoundingBox="315.73 455.95 323.27 465.72"
 color="14"
 LabelJustification="Left"
><s font="3" size="11.3" color="14" face="97">S</s></t></n><n
 id="14718"
 p="334.96 452.22"
 Z="314"
 color="14"
 MarginWidth="1.68"
 AS="N"
/><n
 id="14719"
 p="334.96 434.37"
 Z="315"
 color="14"
 MarginWidth="1.68"
 AS="N"
/><n
 id="14720"
 p="319.50 425.45"
 Z="316"
 color="14"
 MarginWidth="1.68"
 Element="16"
 NumHydrogens="0"
 NeedsClean="yes"
 AS="N"
><t
 p="315.73 429.87"
 BoundingBox="315.73 420.25 323.27 430.02"
 color="14"
 LabelJustification="Left"
><s font="3" size="11.3" color="14" face="97">S</s></t></n><n
 id="14721"
 p="350.42 461.15"
 Z="322"
 color="14"
 MarginWidth="1.68"
 AS="N"
/><n
 id="14722"
 p="365.88 452.22"
 Z="323"
 color="14"
 MarginWidth="1.68"
 AS="N"
/><n
 id="14723"
 p="365.88 434.37"
 Z="324"
 color="14"
 MarginWidth="1.68"
 AS="N"
/><n
 id="14724"
 p="350.42 425.45"
 Z="325"
 color="14"
 MarginWidth="1.68"
 AS="N"
/><b
 id="14725"
 Z="307"
 color="14"
 HashSpacing="2.62"
 MarginWidth="1.68"
 LineWidth="1"
 BoldWidth="2.10"
 BondLength="15.12"
 B="14711"
 E="14712"
 Order="2"
 BS="N"
 BondCircularOrdering="14730 0 0 14726"
/><b
 id="14726"
 Z="308"
 color="14"
 HashSpacing="2.62"
 MarginWidth="1.68"
 LineWidth="1"
 BoldWidth="2.10"
 BondLength="15.12"
 B="14712"
 E="14713"
 BS="N"
/><b
 id="14727"
 Z="309"
 color="14"
 HashSpacing="2.62"
 MarginWidth="1.68"
 LineWidth="1"
 BoldWidth="2.10"
 BondLength="15.12"
 B="14713"
 E="14714"
 Order="2"
 BS="N"
 BondCircularOrdering="14726 0 14731 14728"
/><b
 id="14728"
 Z="310"
 color="14"
 HashSpacing="2.62"
 MarginWidth="1.68"
 LineWidth="1"
 BoldWidth="2.10"
 BondLength="15.12"
 B="14714"
 E="14715"
 BS="N"
/><b
 id="14729"
 Z="311"
 color="14"
 HashSpacing="2.62"
 MarginWidth="1.68"
 LineWidth="1"
 BoldWidth="2.10"
 BondLength="15.12"
 B="14715"
 E="14716"
 Order="2"
 BS="N"
 BondCircularOrdering="14728 14735 0 14730"
/><b
 id="14730"
 Z="312"
 color="14"
 HashSpacing="2.62"
 MarginWidth="1.68"
 LineWidth="1"
 BoldWidth="2.10"
 BondLength="15.12"
 B="14716"
 E="14711"
 BS="N"
/><b
 id="14731"
 Z="317"
 color="14"
 HashSpacing="2.62"
 MarginWidth="1.68"
 LineWidth="1"
 BoldWidth="2.10"
 BondLength="15.12"
 B="14714"
 E="14717"
 BS="N"
/><b
 id="14732"
 Z="318"
 color="14"
 HashSpacing="2.62"
 MarginWidth="1.68"
 LineWidth="1"
 BoldWidth="2.10"
 BondLength="15.12"
 B="14717"
 E="14718"
 BS="N"
/><b
 id="14733"
 Z="319"
 color="14"
 HashSpacing="2.62"
 MarginWidth="1.68"
 LineWidth="1"
 BoldWidth="2.10"
 BondLength="15.12"
 B="14718"
 E="14719"
 Order="2"
 BS="N"
 BondCircularOrdering="14732 14736 14740 14734"
/><b
 id="14734"
 Z="320"
 color="14"
 HashSpacing="2.62"
 MarginWidth="1.68"
 LineWidth="1"
 BoldWidth="2.10"
 BondLength="15.12"
 B="14719"
 E="14720"
 BS="N"
/><b
 id="14735"
 Z="321"
 color="14"
 HashSpacing="2.62"
 MarginWidth="1.68"
 LineWidth="1"
 BoldWidth="2.10"
 BondLength="15.12"
 B="14720"
 E="14715"
 BS="N"
/><b
 id="14736"
 Z="326"
 color="14"
 HashSpacing="2.62"
 MarginWidth="1.68"
 LineWidth="1"
 BoldWidth="2.10"
 BondLength="15.12"
 B="14718"
 E="14721"
 BS="N"
/><b
 id="14737"
 Z="327"
 color="14"
 HashSpacing="2.62"
 MarginWidth="1.68"
 LineWidth="1"
 BoldWidth="2.10"
 BondLength="15.12"
 B="14721"
 E="14722"
 Order="2"
 BS="N"
 BondCircularOrdering="14736 0 0 14738"
/><b
 id="14738"
 Z="328"
 color="14"
 HashSpacing="2.62"
 MarginWidth="1.68"
 LineWidth="1"
 BoldWidth="2.10"
 BondLength="15.12"
 B="14722"
 E="14723"
 BS="N"
/><b
 id="14739"
 Z="329"
 color="14"
 HashSpacing="2.62"
 MarginWidth="1.68"
 LineWidth="1"
 BoldWidth="2.10"
 BondLength="15.12"
 B="14723"
 E="14724"
 Order="2"
 BS="N"
 BondCircularOrdering="14738 0 0 14740"
/><b
 id="14740"
 Z="330"
 color="14"
 HashSpacing="2.62"
 MarginWidth="1.68"
 LineWidth="1"
 BoldWidth="2.10"
 BondLength="15.12"
 B="14724"
 E="14719"
 BS="N"
/></fragment><fragment
 id="14741"
 BoundingBox="240.07 436.71 263.61 446.16"
 Z="332"
><n
 id="14742"
 p="243.52 441.74"
 Z="331"
 color="14"
 Warning="ChemDraw can&apos;t interpret this label."
 MarginWidth="1.68"
 NodeType="Unspecified"
 NeedsClean="yes"
 AS="N"
><t
 p="240.07 446.16"
 BoundingBox="240.07 436.71 263.61 446.16"
 color="14"
 LabelJustification="Left"
 LabelAlignment="Left"
><s font="3" size="11.3" color="14" face="1">TT =</s></t></n></fragment><fragment
 id="14746"
 BoundingBox="436.85 406.45 503.11 461.06"
 Z="335"
><n
 id="14747"
 p="471.99 416.54"
 Z="334"
 color="16"
 MarginWidth="1.68"
 AS="N"
/><n
 id="14748"
 p="471.99 434.33"
 Z="336"
 color="16"
 MarginWidth="1.68"
 AS="N"
/><n
 id="14749"
 p="456.58 407.64"
 Z="339"
 color="16"
 MarginWidth="1.68"
 AS="N"
/><n
 id="14750"
 p="441.18 416.54"
 Z="341"
 color="16"
 MarginWidth="1.68"
 NodeType="GenericNickname"
 NumHydrogens="0"
 NeedsClean="yes"
 AS="N"
 GenericNickname="R"
><t
 p="436.85 421.26"
 BoundingBox="436.85 411.23 445.51 421.26"
 color="16"
 LabelJustification="Left"
><s font="3" size="12" color="16" face="97">R</s></t></n><n
 id="14751"
 p="487.39 443.21"
 Z="342"
 color="18"
 Warning="An atom in this label has an invalid valence."
 MarginWidth="1.68"
 Element="7"
 NumHydrogens="0"
 NeedsClean="yes"
 AS="N"
><t
 p="483.31 447.63"
 BoundingBox="483.31 438.18 491.47 447.63"
 color="18"
 LabelJustification="Left"
 LabelAlignment="Above"
><s font="3" size="11.3" color="18" face="97">N</s></t></n><n
 id="14752"
 p="502.86 434.29"
 Z="347"
 color="18"
 MarginWidth="1.68"
 AS="N"
/><n
 id="14753"
 p="487.39 461.06"
 Z="349"
 color="18"
 MarginWidth="1.68"
 AS="N"
/><n
 id="14754"
 p="502.86 452.14"
 Z="351"
 color="18"
 MarginWidth="1.68"
 AS="N"
/><b
 id="14755"
 Z="337"
 color="16"
 HashSpacing="2.62"
 MarginWidth="1.68"
 LineWidth="1"
 BoldWidth="2.10"
 BondLength="15.12"
 B="14747"
 E="14748"
 BS="N"
/><b
 id="14756"
 Z="338"
 color="16"
 HashSpacing="2.62"
 MarginWidth="1.68"
 LineWidth="1"
 BoldWidth="2.10"
 BondLength="15.12"
 B="14747"
 E="14749"
 Order="2"
 BS="N"
 BondCircularOrdering="14755 0 0 14757"
/><b
 id="14757"
 Z="340"
 color="16"
 HashSpacing="2.62"
 MarginWidth="1.68"
 LineWidth="1"
 BoldWidth="2.10"
 BondLength="15.12"
 B="14749"
 E="14750"
 Display="Wavy"
 BS="N"
/><b
 id="14758"
 Z="343"
 color="16"
 HashSpacing="2.62"
 MarginWidth="1.68"
 LineWidth="1"
 BoldWidth="2.10"
 BondLength="15.12"
 B="14748"
 E="14751"
 BS="N"
/><b
 id="14759"
 Z="348"
 color="18"
 HashSpacing="2.62"
 MarginWidth="1.68"
 LineWidth="1"
 BoldWidth="2.10"
 BondLength="15.12"
 B="14751"
 E="14752"
 BS="N"
/><b
 id="14760"
 Z="350"
 color="18"
 HashSpacing="2.62"
 MarginWidth="1.68"
 LineWidth="1"
 BoldWidth="2.10"
 BondLength="15.12"
 B="14751"
 E="14753"
 BS="N"
/><b
 id="14761"
 Z="352"
 color="18"
 HashSpacing="2.62"
 MarginWidth="1.68"
 LineWidth="1"
 BoldWidth="2.10"
 BondLength="15.12"
 B="14751"
 E="14754"
 BS="N"
/></fragment><fragment
 id="14762"
 BoundingBox="481.34 407.65 509.26 436.54"
 Z="345"
><n
 id="14763"
 p="486.54 419.85"
 Z="344"
 color="16"
 Warning="An atom in this label has an invalid valence."
 MarginWidth="1.68"
 NodeType="Unspecified"
 NeedsClean="yes"
 AS="N"
><fragment
 id="16758"
><n
 id="16712"
 p="487.29 424.10"
 Z="203"
 Element="5"
 NumHydrogens="0"
 Charge="1"
 NeedsClean="yes"
><t
 p="483.29 428.80"
 BoundingBox="483.29 417.54 496.55 428.80"
 LabelJustification="Left"
 LabelAlignment="Left"
><s font="3" size="12" color="0" face="96">B+</s></t></n><n
 id="16713"
 p="472.57 432.60"
 Z="204"
 Element="9"
 NumHydrogens="0"
 NeedsClean="yes"
><t
 p="468.90 437.30"
 BoundingBox="468.90 427.27 476.23 437.30"
 LabelJustification="Left"
><s font="3" size="12" color="0" face="96">F</s></t></n><n
 id="16714"
 p="502.01 432.60"
 Z="205"
 Element="9"
 NumHydrogens="0"
 NeedsClean="yes"
><t
 p="498.35 437.30"
 BoundingBox="498.35 427.27 505.68 437.30"
 LabelJustification="Left"
><s font="3" size="12" color="0" face="96">F</s></t></n><n
 id="16715"
 p="487.29 407.10"
 Z="206"
 Element="9"
 NumHydrogens="0"
 NeedsClean="yes"
><t
 p="483.62 411.80"
 BoundingBox="483.62 401.77 490.96 411.80"
 LabelJustification="Left"
><s font="3" size="12" color="0" face="96">F</s></t></n><n
 id="16716"
 p="487.29 441.10"
 Z="207"
 Element="9"
 NumHydrogens="0"
 Charge="-1"
 NeedsClean="yes"
><t
 p="483.62 445.80"
 BoundingBox="483.62 435.77 493.95 445.80"
 LabelJustification="Left"
 LabelAlignment="Left"
><s font="3" size="12" color="0" face="96">F-</s></t></n><b
 id="16717"
 Z="208"
 B="16712"
 E="16713"
/><b
 id="16718"
 Z="209"
 B="16712"
 E="16714"
/><b
 id="16719"
 Z="210"
 B="16712"
 E="16715"
/></fragment><t
 p="482.46 424.27"
 BoundingBox="482.46 414.82 502.24 426.72"
 color="16"
 LabelJustification="Left"
 LabelAlignment="Left"
><s font="3" size="11.3" color="16" face="97">BF4</s></t></n><graphic
 id="14773"
 BoundingBox="504.06 412.85 494.61 412.85"
 Z="346"
 color="16"
 LineWidth="1"
 GraphicType="Symbol"
 SymbolType="CircleMinus"
><represent attribute="Charge" object="14763"/></graphic><graphic
 id="14774"
 BoundingBox="486.54 431.35 477.10 431.35"
 Z="360"
 color="18"
 LineWidth="1"
 GraphicType="Symbol"
 SymbolType="CirclePlus"
><represent attribute="Charge" object="14763"/></graphic></fragment><fragment
 id="14777"
 BoundingBox="502.53 430.52 507.53 435.52"
 Z="353"
><n
 id="14778"
 p="505.03 433.02"
 Z="354"
 color="18"
 Warning="Monomer (mon) brackets cannot have crossing bonds."
 MarginWidth="1.68"
 LineWidth="1"
 AS="N"
 HDot="yes"
/></fragment><fragment
 id="14779"
 BoundingBox="501.54 449.86 506.54 454.86"
 Z="355"
><n
 id="14780"
 p="504.04 452.36"
 Z="356"
 color="18"
 Warning="Monomer (mon) brackets cannot have crossing bonds."
 MarginWidth="1.68"
 LineWidth="1"
 AS="N"
 HDot="yes"
/></fragment><fragment
 id="14781"
 BoundingBox="484.68 460.27 489.68 465.27"
 Z="357"
><n
 id="14782"
 p="487.18 462.77"
 Z="358"
 color="18"
 Warning="Monomer (mon) brackets cannot have crossing bonds."
 MarginWidth="1.68"
 LineWidth="1"
 AS="N"
 HDot="yes"
/></fragment><t
 id="11"
 p="279.21 40.71"
 BoundingBox="206.34 30.76 352.08 56.16"
 Z="212"
 color="18"
 Warning="Chemical Interpretation is not possible for this label"
 CaptionJustification="Center"
 Justification="Center"
 LineHeight="auto"
 LineStarts="27 56"
><s font="3" size="11.15" color="18" face="96">NMO (4 eq.)</s><s font="3" size="11.15" color="0" face="96">, </s><s font="3" size="11.15" color="20" face="96">K2CO3</s><s font="3" size="11.15" color="0" face="96"> </s><s font="3" size="11.15" color="20" face="96">(5 eq.)
</s><s font="3" size="11.15" color="0" face="2">d</s><s font="3" size="11.15" color="0">-MeCN (0.1 M), -20 °C, 14 h</s></t><t
 id="8181"
 p="431.40 56.34"
 BoundingBox="431.40 45.99 437.91 59.09"
 Z="240"
 Warning="Chemical Interpretation is not possible for this label"
 LineHeight="auto"
><s font="3" size="11.15" color="0" face="1">+</s></t><t
 id="8243"
 p="499.47 56.93"
 BoundingBox="499.47 46.58 522.70 59.68"
 Z="255"
 Warning="Chemical Interpretation is not possible for this label"
 LineHeight="auto"
><s font="3" size="11.15" color="0" face="1">+ </s><s font="3" size="11.15" color="14" face="1">TT</s></t><t
 id="14181"
 p="92.50 22.23"
 BoundingBox="92.50 11.83 206.36 24.98"
 Z="258"
 Warning="Chemical Interpretation is not possible for this label"
 LineHeight="auto"
><s font="3" size="11.2" color="0" face="1">Optimized conditions</s></t><t
 id="14783"
 p="108.20 447.44"
 BoundingBox="108.20 440.61 114.71 447.44"
 Z="291"
 color="16"
 Warning="Chemical Interpretation is not possible for this label"
 CaptionLineHeight="variable"
><s font="3" size="11.15" color="16" face="1">=</s></t><t
 id="14784"
 p="407.75 408"
 BoundingBox="382.04 398.67 433.46 419.68"
 Z="333"
 color="16"
 Warning="Chemical Interpretation is not possible for this label"
 CaptionJustification="Center"
 CaptionLineHeight="variable"
 Justification="Center"
 WordWrapWidth="67"
 LineStarts="5 14"
><s font="3" size="11.15" color="16" face="3">side products:</s></t><t
 id="14785"
 p="433.61 455.20"
 BoundingBox="395.50 445.75 471.72 455.35"
 Z="359"
 color="16"
 Warning="Chemical Interpretation is not possible for this label"
 CaptionJustification="Center"
 CaptionLineHeight="variable"
 Justification="Center"
><s font="3" size="11.15" color="16" face="1">4</s><s font="3" size="11.15" color="16">: from </s><s font="3" size="11.15" color="16" face="2">N</s><s font="3" size="11.15" color="16">-oxide</s></t><t
 id="14895"
 p="90.02 114.22"
 BoundingBox="90.02 103.82 281.73 116.97"
 Z="363"
 Warning="Chemical Interpretation is not possible for this label"
 LineHeight="auto"
><s font="3" size="11.2" color="0" face="1">Representative effects of deviations</s></t><t
 id="14896"
 p="186.53 219.69"
 BoundingBox="159.26 209.34 213.80 248.64"
 Z="364"
 color="20"
 Warning="Chemical Interpretation is not possible for this label"
 CaptionJustification="Center"
 Justification="Center"
 LineHeight="auto"
 WordWrapWidth="240"
 LineStarts="5 10 22"
><s font="3" size="11.15" color="20" face="1">base
</s><s font="3" size="11.15" color="0">DBU 
2,6-lutidine</s></t><t
 id="14897"
 p="445.18 219.69"
 BoundingBox="393.77 209.34 496.59 248.64"
 Z="365"
 color="20"
 Warning="Chemical Interpretation is not possible for this label"
 CaptionJustification="Center"
 Justification="Center"
 LineHeight="auto"
 WordWrapWidth="213"
 LineStarts="20 23 33"
><s font="3" size="11.15" color="20" face="1">NMR yield (%) (</s><s font="3" size="11.15" color="20" face="3">Z:E</s><s font="3" size="11.15" color="20" face="1">)
</s><s font="3" size="11.15" color="0">0 
74 (82:18)</s></t><t
 id="14898"
 p="314.85 219.69"
 BoundingBox="254.72 209.34 374.98 248.64"
 Z="366"
 color="20"
 Warning="Chemical Interpretation is not possible for this label"
 CaptionJustification="Center"
 Justification="Center"
 LineHeight="auto"
 LineStarts="7 30 55"
><s font="3" size="11.15" color="20" face="1">effect
</s><s font="3" size="11.15" color="0">alkylation of the base
no alkylation of the base</s></t><t
 id="14899"
 p="315.45 133.58"
 BoundingBox="274.87 123.23 356.03 201.83"
 Z="368"
 color="18"
 Warning="Chemical Interpretation is not possible for this label"
 CaptionJustification="Center"
 Justification="Center"
 LineHeight="auto"
 LineStarts="7 12 28 39 55 65"
><s font="3" size="11.15" color="18" face="1">effect
</s><s font="3" size="11.15" color="0">none
complex mixture
enhanced</s><s font="3" size="11.15" color="0" face="1"> </s><s font="3" size="11.15" color="23" face="1">4
</s><s font="3" size="11.15" color="0">complex mixture
enhanced</s><s font="3" size="11.15" color="0" face="1"> </s><s font="3" size="11.15" color="23" face="1">4</s></t><t
 id="14900"
 p="185.90 324.04"
 BoundingBox="133.01 313.69 238.79 379.19"
 Z="370"
 color="23"
 Warning="Chemical Interpretation is not possible for this label"
 CaptionJustification="Center"
 Justification="Center"
 LineHeight="auto"
 WordWrapWidth="240"
 LineStarts="17 29 44 57 77"
><s font="3" size="11.15" color="23" face="1">temperature/time
</s><s font="3" size="11.15" color="0">0 °C, 4 h 
25 °C, 90 min
25 °C, 14 h
NaHCO</s><s font="3" size="11.15" color="0" face="96">3</s><s font="3" size="11.15" color="0">, 50 °C, 14 h</s></t><t
 id="14901"
 p="446.28 324.04"
 BoundingBox="394.87 313.69 497.69 379.19"
 Z="371"
 color="23"
 Warning="Chemical Interpretation is not possible for this label"
 CaptionJustification="Center"
 Justification="Center"
 LineHeight="auto"
 LineStarts="20 31 42 52 61"
><s font="3" size="11.15" color="23" face="1">NMR yield (%) (</s><s font="3" size="11.15" color="23" face="3">Z:E</s><s font="3" size="11.15" color="23" face="1">)
</s><s font="3" size="11.15" color="0">77 (77:23)
73 (49:51)
56 (2:98)
79 (1:99)</s></t><t
 id="14902"
 p="313.59 324.04"
 BoundingBox="257.51 313.69 369.67 379.19"
 Z="372"
 color="23"
 Warning="Chemical Interpretation is not possible for this label"
 CaptionJustification="Center"
 Justification="Center"
 LineHeight="auto"
 LineStarts="7 28 49 64 87"
><s font="3" size="11.15" color="23" face="1">effect
</s><s font="3" size="11.15" color="0">enhanced </s><s font="3" size="11.15" color="0" face="2">E</s><s font="3" size="11.15" color="0"> formation
enhanced </s><s font="3" size="11.15" color="0" face="2">E</s><s font="3" size="11.15" color="0"> formation
 isomerization
optimal for </s><s font="3" size="11.15" color="0" face="2">E</s><s font="3" size="11.15" color="0"> formation</s></t><t
 id="14903"
 p="187.96 267.92"
 BoundingBox="128.15 257.57 247.77 283.77"
 Z="374"
 color="23"
 Warning="Chemical Interpretation is not possible for this label"
 CaptionJustification="Center"
 Justification="Center"
 LineHeight="auto"
 WordWrapWidth="240"
 LineStarts="10 31"
><s font="3" size="11.15" color="23" face="1">isolation
</s><s font="3" size="11.15" color="0">column chromatography</s></t><t
 id="14904"
 p="448.88 267.88"
 BoundingBox="389.10 254.90 508.66 286.35"
 Z="375"
 color="23"
 Warning="Chemical Interpretation is not possible for this label"
 CaptionJustification="Center"
 Justification="Center"
 LineHeight="auto"
 LineStarts="25 36"
><s font="3" size="11.15" color="23" face="1">isolated yield (%) (</s><s font="3" size="11.15" color="23" face="3">Z:E</s><s font="3" size="11.15" color="23" face="1">)
</s><s font="3" size="11.15" color="0">72 (71:29)</s><s font="3" size="11.15" color="0" face="64">a</s></t><t
 id="14905"
 p="314.66 267.92"
 BoundingBox="266.64 257.57 362.68 283.77"
 Z="376"
 color="23"
 Warning="Chemical Interpretation is not possible for this label"
 CaptionJustification="Center"
 Justification="Center"
 LineHeight="auto"
 LineStarts="7 25"
><s font="3" size="11.15" color="23" face="1">effect
</s><s font="3" size="11.15" color="0">some isomerization</s></t><t
 id="14906"
 p="156.57 299.78"
 BoundingBox="156.57 289.83 210.49 302.53"
 Z="377"
 Warning="Chemical Interpretation is not possible for this label"
 LineHeight="auto"
><s font="3" size="11.15" color="0">extractions</s></t><t
 id="14909"
 p="445.15 133.58"
 BoundingBox="393.74 123.23 496.56 201.83"
 Z="378"
 color="18"
 Warning="Chemical Interpretation is not possible for this label"
 CaptionJustification="Center"
 Justification="Center"
 LineHeight="auto"
 LineStarts="20 31 42 53 62 72"
><s font="3" size="11.15" color="18" face="1">NMR yield (%) (</s><s font="3" size="11.15" color="18" face="3">Z:E</s><s font="3" size="11.15" color="18" face="1">)
</s><s font="3" size="11.15" color="0">77 (83:17)
44 (68:32)
59 (88:12)
4 (n.d.)
39 (83:17)</s></t><t
 id="14910"
 p="191.27 133.46"
 BoundingBox="146.59 123.39 235.95 199.89"
 Z="379"
 color="18"
 Warning="Chemical Interpretation is not possible for this label"
 CaptionJustification="Center"
 CaptionLineHeight="12.75"
 Justification="Center"
 LineHeight="12.75"
 WordWrapWidth="240"
 LineStarts="14 27 45 59 65 70"
><s font="3" size="11.15" color="18" face="1">oxygen source
</s><s font="3" size="11.15" color="0">no deviation
DMSO, 25 °C, 2 h
NMO (1.0 eq.)
PICNO
TMANO</s></t><t
 id="15118"
 p="114.15 133.58"
 BoundingBox="100.52 123.23 127.78 201.83"
 Z="380"
 color="16"
 Warning="Chemical Interpretation is not possible for this label"
 CaptionJustification="Center"
 Justification="Center"
 LineHeight="auto"
 LineStarts="6 8 10 12 14 15"
><s font="3" size="11.15" color="16" face="1">entry
1
2
3
4
5</s></t><t
 id="15121"
 p="111.79 232.28"
 BoundingBox="111.79 221.93 117.99 248.13"
 Z="381"
 color="16"
 Warning="Chemical Interpretation is not possible for this label"
 LineHeight="auto"
 LineStarts="2 3"
><s font="3" size="11.15" color="16" face="1">6
7</s></t><t
 id="15122"
 p="115.93 337.10"
 BoundingBox="109.73 326.75 122.13 379.15"
 Z="382"
 color="16"
 Warning="Chemical Interpretation is not possible for this label"
 CaptionJustification="Center"
 Justification="Center"
 LineHeight="auto"
 LineStarts="3 6 9 11"
><s font="3" size="11.15" color="16" face="1">10
11
12
13</s></t><t
 id="15123"
 p="112.18 299.08"
 BoundingBox="112.18 288.73 118.38 301.83"
 Z="383"
 color="16"
 Warning="Chemical Interpretation is not possible for this label"
 LineHeight="auto"
><s font="3" size="11.15" color="16" face="1">9</s></t><t
 id="15124"
 p="112.14 281.28"
 BoundingBox="112.14 270.93 118.34 284.03"
 Z="384"
 color="16"
 Warning="Chemical Interpretation is not possible for this label"
 LineHeight="auto"
><s font="3" size="11.15" color="16" face="1">8</s></t><t
 id="15236"
 p="281.57 294.26"
 BoundingBox="281.57 284.93 347.26 305.93"
 Z="385"
 Warning="Chemical Interpretation is not possible for this label"
 CaptionLineHeight="10.50"
 LineHeight="10.50"
 LineStarts="15 28"
><s font="3" size="11.15" color="0">no additional 
isomerization</s></t><t
 id="15237"
 p="392.94 299.77"
 BoundingBox="392.94 290.32 507.29 302.12"
 Z="386"
 Warning="Chemical Interpretation is not possible for this label"
 CaptionLineHeight="10.50"
 LineHeight="10.50"
><s font="3" size="11.15" color="0">70 (81:19, 95% purity)</s><s font="3" size="11.15" color="0" face="64">a</s></t><t
 id="16408"
 p="127.02 91.55"
 BoundingBox="127.02 80.60 140.15 94.50"
 Z="387"
 Warning="Chemical Interpretation is not possible for this label"
 LineHeight="auto"
><s font="3" size="11.8" color="0" face="1">2a</s></t><graphic
 id="16692"
 BoundingBox="531.82 94.44 85.38 5.38"
 Z="211"
 color="19"
 HashSpacing="2.62"
 LineWidth="1"
 BoldWidth="2.10"
 GraphicType="Rectangle"
 RectangleType="Filled"
 Center3D="308.60 49.91 0"
 MajorAxisEnd3D="531.82 49.91 0"
 MinorAxisEnd3D="308.60 94.44 0"
/><graphic
 id="16752"
 SupersededBy="16759"
 BoundingBox="372.31 61.05 186.11 61.05"
 Z="224"
 HashSpacing="2.76"
 LineWidth="1"
 BoldWidth="2.20"
 GraphicType="Line"
 ArrowType="FullHead"
 HeadSize="1000"
/><graphic
 id="16753"
 SupersededBy="16760"
 BoundingBox="534.30 391.86 92.28 391.86"
 Z="259"
 color="16"
 LineWidth="1"
 LineType="Dashed"
 GraphicType="Line"
 HeadSize="1000"
/><graphic
 id="14786"
 BoundingBox="433.15 419.29 378.91 399.21"
 Z="260"
 color="19"
 HashSpacing="2.62"
 LineWidth="1"
 BoldWidth="2.10"
 GraphicType="Rectangle"
 RectangleType="Filled"
 Center3D="406.03 409.25 0"
 MajorAxisEnd3D="433.15 409.25 0"
 MinorAxisEnd3D="406.03 419.29 0"
/><graphic
 id="14787"
 BoundingBox="208.36 424.88 208.36 433.80"
 Z="265"
 color="16"
 LineWidth="1"
 GraphicType="Bracket"
 BracketType="Round"
 LipSize="60"
 BracketUsage="MultipleGroup"
><objecttag
 id="1"
 TagType="Unknown"
 Name="bracketusage"
><t
 p="0 0"
 BoundingBox="0 -9.45 6.28 0"
 color="16"
 CaptionLineHeight="variable"
><s font="3" size="11.3" color="16" face="1">2</s></t></objecttag><objecttag
 id="2"
 TagType="Unknown"
 Visible="no"
 Name="parameterizedBracketLabel"
><t
 p="210.61 437.56"
 BoundingBox="210.61 430.04 215.62 437.56"
 color="16"
 Visible="no"
 CaptionLineHeight="variable"
><s font="3" size="9" color="16">2</s></t></objecttag></graphic><graphic
 id="14788"
 BoundingBox="201.91 433.80 201.91 424.88"
 Z="266"
 color="16"
 LineWidth="1"
 GraphicType="Bracket"
 BracketType="Round"
 LipSize="60"
/><graphic
 id="14912"
 BoundingBox="534.78 223.12 98.06 208.28"
 Z="361"
 color="21"
 GraphicType="Rectangle"
 RectangleType="Filled"
 Center3D="316.42 215.70 0"
 MajorAxisEnd3D="534.78 215.70 0"
 MinorAxisEnd3D="316.42 223.12 0"
/><graphic
 id="14913"
 BoundingBox="283.71 117.30 86.11 103.96"
 Z="362"
 color="19"
 GraphicType="Rectangle"
 RectangleType="Filled"
 Center3D="184.91 110.63 0"
 MajorAxisEnd3D="283.71 110.63 0"
 MinorAxisEnd3D="184.91 117.30 0"
/><graphic
 id="14914"
 BoundingBox="533.87 135.43 97.97 120.59"
 Z="367"
 color="22"
 GraphicType="Rectangle"
 RectangleType="Filled"
 Center3D="315.92 128.01 0"
 MajorAxisEnd3D="533.87 128.01 0"
 MinorAxisEnd3D="315.92 135.43 0"
/><graphic
 id="14915"
 BoundingBox="532.95 326.09 94.97 311.23"
 Z="369"
 color="19"
 GraphicType="Rectangle"
 RectangleType="Filled"
 Center3D="313.96 318.66 0"
 MajorAxisEnd3D="532.95 318.66 0"
 MinorAxisEnd3D="313.96 326.09 0"
/><graphic
 id="14916"
 BoundingBox="531.90 269.73 92.22 254.87"
 Z="373"
 color="19"
 GraphicType="Rectangle"
 RectangleType="Filled"
 Center3D="312.06 262.30 0"
 MajorAxisEnd3D="531.90 262.30 0"
 MinorAxisEnd3D="312.06 269.73 0"
/><scheme
 id="16761"
><step
 id="16762"
 ReactionStepReactants="7893 7964"
 ReactionStepProducts="8164 8241 8229 8239 8237"
 ReactionStepArrows="16752"
 ReactionStepObjectsAboveArrow="11"
/></scheme><bracketedgroup
 id="16763"
 BracketedObjectIDs="14675"
 BracketUsage="MultipleGroup"
 RepeatCount="2"
><bracketattachment
 id="16764"
 GraphicID="14787"
><crossingbond
 id="16765"
 BondID="14703"
 InnerAtomID="14675"
/></bracketattachment><bracketattachment
 id="16766"
 GraphicID="14788"
><crossingbond
 id="16767"
 BondID="14689"
 InnerAtomID="14675"
/></bracketattachment></bracketedgroup><arrow
 id="16759"
 BoundingBox="186.11 58.21 372.31 63.56"
 Z="224"
 HashSpacing="2.76"
 LineWidth="1"
 BoldWidth="2.20"
 FillType="None"
 ArrowheadHead="Full"
 ArrowheadType="Solid"
 HeadSize="1000"
 ArrowheadCenterSize="875"
 ArrowheadWidth="250"
 Head3D="372.31 61.05 0"
 Tail3D="186.11 61.05 0"
 Center3D="995.76 617.13 0"
 MajorAxisEnd3D="1181.96 617.13 0"
 MinorAxisEnd3D="995.76 683.80 0"
/><arrow
 id="16760"
 BoundingBox="92.28 391.36 534.30 392.36"
 Z="259"
 color="16"
 LineWidth="1"
 LineType="Dashed"
 FillType="None"
 ArrowheadType="Solid"
 HeadSize="1000"
 ArrowheadCenterSize="875"
 ArrowheadWidth="250"
 Head3D="534.30 391.86 0"
 Tail3D="92.28 391.86 0"
 Center3D="537.75 764.62 0"
 MajorAxisEnd3D="979.77 764.62 0"
 MinorAxisEnd3D="537.75 1206.63 0"
/><annotation
 Keyword="Fragment Label"
 Content="[II]"
/></page></CDXML>
